# Supplementary material for: A Systematic Review of the Evidence on the Effectiveness and Cost-Effectiveness of Mass Screen-and-Treat Interventions for Malaria Control
Source: Am J Trop Med Hyg. 2021 Sep 7;105(6):1722–31. doi: 10.4269/ajtmh.21-0325 (PMC8641306; doi:10.4269/ajtmh.21-0325)
Supplement: Supplementary file 2 [file tpmd210325.SD2.xlsx]

## Sheet: studies
Study	Year of publicaton	Country	Study design	Blinded	Study unit	Transmission intensity	Name of the intervention	Number of outcome measured	Target population	Sample size	% children under 5	% children under 18	% female	% pregnant among female	Number of subgroups	Intervention duration	Follow-up duration	Intervention frequency	Intervention coverage	Test used	Treatment used	Control group	Measured outcome	Target parasite
Tagbor et al, 2010	2010	Ghana	experimental (RCT)	No	Individual	Perennial with peak	Intermittent screening and treat (IST)	22	Pregnant women and infants (outcome only)	3333	0.00 %	9.81 %	100.00 %	100.00 %	1	20 weeks	36 weeks	3	Not mentioned	RDT	SP, AQ+AS	SP-IPTp at gestational week 24, 32, 36	anemia, new borne outcome, prevalence, maternal outcome	unspecified
Tiono et al (a), 2013,	2013	Burkina Faso	experimental (RCT)	No	Cluster	Seasonal with peak (Jun - Nov)	Community-wide screening and treatment	20	General population	14075	16.33 %	47.89 %	53.08 %	Not reported	3	12 months	12 months	4	0.961	RDT	AL	no treatment of asymptomatic carriers	prevalence, others, parasite density	P.falciparum
Tiono et al (b), 2013,	2013	Burkina Faso	experimental (RCT)	No	Cluster	Seasonal with peak (Jun - Nov)	Community-wide screening and treatment	9	General population	14075	16.33 %	47.89 %	53.09 %	Not reported	1	12 months	12 months	4	0.961	RDT	AL	no treatment. LLIN was distributed before the intervention and the usage was checked every two months.	incidence, anemia, prevalence	P.falciparum
Halliday et al, 2014	2014	Kenya	experimental (RCT)	No	Cluster	Moderate and perennial with two peaks (Apr - Jul, Sep - Nov).	Intermittent screening and treatment (IST)	4	School children	5176	0.00 %	100.00 %	52.16 %	-	1	20 months	26 months	5	66.8% (84 % for >4 rounds)	RDT	AL	No MSAT	anemia, prevalence	unspecified or P.falciparum (for certain outcomes)
Larsen et al, 2015	2015	Zambia	experimental (RCT)	No	Cluster	Moderate with peak (Mar - May)	Population-wide mass test and treatment (MTAT)	6	Pregnant women and infants (outcome only)	811	100.00 %	100.00 %	51.27 %	-	1	6 months	12 months	3	0.88	RDT	AL	Delayed MTAT after the intervention	prevalence, incidence	unspecified
Silumbe et al, 2015	2015	Zambia	experimental (RCT)	No	Cluster	Moderate with peak (Mar - May)	Large-scale mass testing and treatment (MTAT)	5	General population	135649	Not reported	Not reported	Not reported	Not reported	1	6 months	6 months	3	66.2% based on the program administration data (88.3% according to the census data)	RDT	AL	Delayed MTAT after the intervention	cost	unspecified
Natama et al, 2018	2018	Burkina Faso	experimental (RCT)	No	Cluster	Perennial with peak (Jul - Nov)	Community-based scheduled screening and treatment (CSST)	18	Pregnant women and infants (outcome only)	761	-	-	100.00 %	100.00 %	6	24 weeks (from 1st ANC visit to delivery)	24 weeks + 12 months (post-delivery)	3	0.88	RDT	AL	receive IPTp-SP (intermitten preventive treatment)	incidence, parasite density, others, prevalence	unspecified or P.falciparum (for certain outcomes)
Sutanto et al, 2018	2018	Indonesia	experimental (RCT)	No	Cluster	Low with peak (Aug - Sep)	Mass screening and treatment (MST)	52	General population	1295	Not reported	26.56 %	34.67 %	Not reported	4	3 months	6 months	3	> 90% (treatment adherence)	Microscopy	DHAP	MST0: no MSAT intervention, MST2: received 2 rounds with 10 weeks-interval between Jun - August OR No MSAT	prevalence, others, incidence	P.falciparum and P.vivax
Ahmed et al, 2019	2019	Indonesia	experimental (RCT)	No	Cluster	Sumba: low transmission Papua: moderate perennial transmission	Intermittent screening and treatment (IST)	150	Pregnant women and infants (outcome only)	1598	-	-	100.00 %	100.00 %	6	34 weeks	42 weeks	3	Median 3 follow-ups (range 1-6) with 3.1 month interval (IQR 2.1–4.0),	RDT	DHAP	Single test-and-treat at the first antenatal visit OR monthly administration of treatment regimen without screening (IPT)	maternal outcome, new borne outcome	unspecified
Cosmic Consortium, 2019	2019	multi-country	experimental (RCT)	No	Cluster	Gambia/Burkina Faso: high and seasonal (Jul - Dec) Benin: moderate and perenial with two peaks (Apr - Jul, Oct - Nov)	Community-based screening and treatment (CSST)	29	Pregnant women and infants (outcome only)	4731	-	-	100.00 %	100.00 %	5	24 weeks (from 1st ANC visit to delivery)	24 weeks (from 1st ANC visit to delivery)	4	Average of 3-4 visits per woman	RDT	AL	2 rounds of IPTp-SP during their 2nd - 3rd trimester, only tested and treated when symptomatic	others, maternal outcome, prevalence, anemia, new borne outcome	unspecified
Kuepfer et al, 2019	2019	India	experimental (RCT)	No	Cluster	Varying with peak (Jun - Oct)	Intermittent screening and treatment (ISTp)	11	Pregnant women and infants (outcome only)	6868	-	5.04 %	100.00 %	100.00 %	1	22 weeks	48 weeks	3	28% (54% for 2 visits)	RDT	SP	test-and-treat only when symptomatic during the ANC visit	maternal outcome, new borne outcome	unspecified
Conner et al, 2020	2020	Senegal	quasi-experimental	No	Cluster	Low with peak (Jul - Jan)	Mass testing and treatment (MTAT)	4	General population	22170	19.41 %	56.19 %	38.97 %	Not reported	1	6 months	6 months	1	0.77	RDT	AL+DHAP	control 1: case investigation only control 2: weekly fever screen, test and treat (PECADOM++)	incidence, cost	unspecified
Desai et al, 2020	2020	Kenya	experimental (RCT)	No	Cluster	Perennial, high with two peaks (May-Jul, Nov -Dec)	Intermittent mass testing and treatment (MTaT)	13	General population	1066	10.51 %	44.75 %	51.97 %	Not reported	4	7 months	7 months	6	75% - 96% (measured each round)	RDT + PCR, RDT + microscopy	DHAP	Standard of care	incidence	unspecified
Samuels et al, 2020	2020	Kenya	experimental (RCT)	No	Cluster	Perennial, high with two peaks (May-Jul, Nov -Dec)	Community-Based mass testing and treatment (MTaT)	22	General population	2012	13.97 %	40.76 %	53.08 %	Not reported	8	19 months	24 months	6	75.0% – 77.5% during year 1 rounds, 81.9%–94.3% in year 2.	RDT + PCR	DHAP	Standard of care	prevalence	unspecified

## Sheet: trials
Study	Year of publicaton	Country	Study design	Blinded	Study unit	Transmission intensity	Name of the intervention	Number of outcome measured	Target population	Sample size	% children under 5	% children under 18	% female	% pregnant among female	Number of subgroups	Intervention duration	Follow-up duration
Tagbor et al, 2010	2010	Ghana	experimental (RCT)	No	Individual	Perennial with peak	Intermittent screening and treat (IST)	22	Pregnant women and infants (outcome only)	3333	0.00 %	9.81 %	100.00 %	100.00 %	1	20 weeks	36 weeks	14
Tiono et al (a), 2013,	2013	Burkina Faso	experimental (RCT)	No	Cluster	Seasonal with peak (Jun - Nov)	Community-wide screening and treatment	20	General population	14075	16.33 %	47.89 %	53.08 %	Not reported	3	12 months	12 months
Halliday et al, 2014	2014	Kenya	experimental (RCT)	No	Cluster	Moderate and perennial with two peaks (Apr - Jul, Sep - Nov).	Intermittent screening and treatment (IST)	4	School children	5176	0.00 %	100.00 %	52.16 %	-	1	19 months	26 months	7
Larsen et al, 2015	2015	Zambia	experimental (RCT)	No	Cluster	Moderate with peak (Mar - May)	Population-wide mass test and treatment (MTAT)	6	Pregnant women and infants (outcome only)	811	100.00 %	100.00 %	51.27 %	-	1	6 months	12 months	6
Silumbe et al, 2015	2015	Zambia	experimental (RCT)	No	Cluster	Moderate with peak (Mar - May)	Large-scale mass testing and treatment (MTAT)	5	General population	135649	Not reported	Not reported	Not reported	Not reported	1	6 months	6 months
Sutanto et al, 2018	2018	Indonesia	experimental (RCT)	No	Cluster	Low with peak (Aug - Sep)	Mass screening and treatment (MST)	52	General population	1295	Not reported	26.56 %	34.67 %	Not reported	4	3 months	6 months	3
Ahmed et al, 2019	2019	Indonesia	experimental (RCT)	No	Cluster	Sumba: low transmission Papua: moderate perennial transmission	Intermittent screening and treatment (IST)	150	Pregnant women and infants (outcome only)	1598	-	-	100.00 %	100.00 %	6	34 weeks	42 weeks	2
Cosmic Consortium, 2019	2019	multi-country	experimental (RCT)	No	Cluster	Gambia/Burkina Faso: high and seasonal (Jul - Dec) Benin: moderate and perenial with two peaks (Apr - Jul, Oct - Nov)	Community-based screening and treatment (CSST)	29	Pregnant women and infants (outcome only)	4731	-	-	100.00 %	100.00 %	5	24 weeks (from 1st ANC visit to delivery)	24 weeks (from 1st ANC visit to delivery)
Kuepfer et al, 2019	2019	India	experimental (RCT)	No	Cluster	Varying with peak (Jun - Oct)	Intermittent screening and treatment (ISTp)	11	Pregnant women and infants (outcome only)	6868	-	5.04 %	100.00 %	100.00 %	1	22 weeks	48 weeks	6
Conner et al, 2020	2020	Senegal	quasi-experimental	No	Cluster	Low with peak (Jul - Jan)	Mass testing and treatment (MTAT)	4	General population	22170	19.41 %	56.19 %	38.97 %	Not reported	1	6 months	6 months
Desai et al, 2020	2020	Kenya	experimental (RCT)	No	Cluster	Perennial, high with two peaks (May-Jul, Nov -Dec)	Intermittent mass testing and treatment (MTaT)	13	General population	1066	10.51 %	44.75 %	51.97 %	Not reported	4	7 months	7 months

## Sheet: full data
title	authors	doi	publication_year	country	study_design	blinded	study_unit_level_i_e_individual_household_cluster	study_site_characteristic_if_any_i_e_forest_area_remote_hard_to_reach_villages_etc	malaria_transmission_characteristic_i_e_seasonality_endemicity_transmission_level_eir	target_population_description	number_of_participants_enrolled	number_of_children_under_5	number_of_children_under_18	number_of_female	number_of_pregnant_female	retention_rate_overall	retention_rate_intervention_group	retention_rate_control_group	intervention_frequency	intervention_duration	follow_up_duration	test_strategy_used_i_e_rdt_microscopy_pcr_etc	treatment_used_i_e_al_as_etc	intervention_description	control_description	measured_outcome	itt_or_pp_intent_to_treat_or_per_protocol	coefficient_if_any	min_confidence_interval_if_any	max_confidence_interval_if_any	p_value_if_any	one_sided_vs_two_sided	outcome_value_in_intervention_group_if_any	outcome_value_in_control_group_if_any	adjusted_for_covariates_y_n	number_of_covariates
Intermittent Screening and Treatment versus Intermittent Preventive Treatment of Malaria in Pregnancy: A Randomised Controlled Non-Inferiority Trial	Harry Tagbor1*, Jane Bruce3, Mitchell Agbo2, Brian Greenwood3, Daniel Chandramohan3	doi:10.1371/journal.pone.0014425	2010	Ghana	randomised controlled non-inferiority trial	No	Individual	Ejisu-Juaben and Afigya-Sekyere East districts of the Ashanti Region of Ghana. HIV prevalence in Ashanti region is 3% (2.2 % for pregnant women)	Perennial transmission with a peak in the rainy season. Predominantly P.falciparum. EIR ~ 250.	Pregnant women who presented at the antenatal clinic between GW 16-24 with no prior history to SP-IPT, no severe anemia (Hb concenc <5g/dl), no history of sensitivity to treatment (SP, amodiaquine or artemisinin) and no illness requiring hospitalization.	3333	0	327	3333	3333	0.80228	0.807554	0.808281	3	20 weeks	36 weeks	RDT (OptiMAL dipstick)	SP (150 mg sulphadoxine / 75 mg pyrimenthamine)	RDT + SP treatment at GW 24, 32, 36	SP-IPTp at gestational week 24, 32, 36	Paracetaemia prevalence at GW 36 - 40	ITT						0.87629999999999997	0.87870000000000004	N/A
Intermittent Screening and Treatment versus Intermittent Preventive Treatment of Malaria in Pregnancy: A Randomised Controlled Non-Inferiority Trial	Harry Tagbor1*, Jane Bruce3, Mitchell Agbo2, Brian Greenwood3, Daniel Chandramohan3	doi:10.1371/journal.pone.0014425	2010	Ghana	randomised controlled non-inferiority trial	No	Individual	Ejisu-Juaben and Afigya-Sekyere East districts of the Ashanti Region of Ghana. HIV prevalence in Ashanti region is 3% (2.2 % for pregnant women)	Perennial transmission with a peak in the rainy season. Predominantly P.falciparum. EIR ~ 250.	Pregnant women who presented at the antenatal clinic between GW 16-24 with no prior history to SP-IPT, no severe anemia (Hb concenc <5g/dl), no history of sensitivity to treatment (SP, amodiaquine or artemisinin) and no illness requiring hospitalization.	3333	0	327	3333	3333	0.80228	0.801802	0.808281	3	20 weeks	36 weeks	RDT (OptiMAL dipstick)	AQ+AS (AQ-300mg + AS-100mg twice daily for 3 days)	RDT + AQAS treatment at gestational week 24, 32, 36.	SP-IPTp at gestational week 24, 32, 36	Paracetaemia prevalence at GW 36 - 40	ITT						88.97	0.87870000000000004	N/A
Intermittent Screening and Treatment versus Intermittent Preventive Treatment of Malaria in Pregnancy: A Randomised Controlled Non-Inferiority Trial	Harry Tagbor1*, Jane Bruce3, Mitchell Agbo2, Brian Greenwood3, Daniel Chandramohan3	doi:10.1371/journal.pone.0014425	2010	Ghana	randomised controlled non-inferiority trial	No	Individual	Ejisu-Juaben and Afigya-Sekyere East districts of the Ashanti Region of Ghana. HIV prevalence in Ashanti region is 3% (2.2 % for pregnant women)	Perennial transmission with a peak in the rainy season. Predominantly P.falciparum. EIR ~ 250.	Pregnant women who presented at the antenatal clinic between GW 16-24 with no prior history to SP-IPT, no severe anemia (Hb concenc <5g/dl), no history of sensitivity to treatment (SP, amodiaquine or artemisinin) and no illness requiring hospitalization.	3333	0	327	3333	3333	0.80228	0.807554	0.808281	3	20 weeks	36 weeks	RDT (OptiMAL dipstick)	SP (150 mg sulphadoxine / 75 mg pyrimenthamine)	RDT + SP treatment at GW 24, 32, 36	SP-IPTp at gestational week 24, 32, 36	Paracetaemia prevalence at GW 36 - 40	PP				0.59		12.4	12.3	N
Intermittent Screening and Treatment versus Intermittent Preventive Treatment of Malaria in Pregnancy: A Randomised Controlled Non-Inferiority Trial	Harry Tagbor1*, Jane Bruce3, Mitchell Agbo2, Brian Greenwood3, Daniel Chandramohan3	doi:10.1371/journal.pone.0014425	2010	Ghana	randomised controlled non-inferiority trial	No	Individual	Ejisu-Juaben and Afigya-Sekyere East districts of the Ashanti Region of Ghana. HIV prevalence in Ashanti region is 3% (2.2 % for pregnant women)	Perennial transmission with a peak in the rainy season. Predominantly P.falciparum. EIR ~ 250.	Pregnant women who presented at the antenatal clinic between GW 16-24 with no prior history to SP-IPT, no severe anemia (Hb concenc <5g/dl), no history of sensitivity to treatment (SP, amodiaquine or artemisinin) and no illness requiring hospitalization.	3333	0	327	3333	3333	0.80228	0.801802	0.808281	3	20 weeks	36 weeks	RDT (OptiMAL dipstick)	AQ+AS (AQ-300mg + AS-100mg twice daily for 3 days)	RDT + AQAS treatment at gestational week 24, 32, 36.	SP-IPTp at gestational week 24, 32, 36	Paracetaemia prevalence at GW 36 - 40	PP				0.97		11.3	12.3	N
Dynamics of malaria transmission and susceptibility to clinical malaria episodes following treatment of Plasmodium falciparum asymptomatic carriers: results of a cluster-randomized study of community-wide screening and treatment, and a parallel entomology study	Alfred B Tiono1, Moussa W Guelbeogo1, N Falé Sagnon1, Issa Nébié1, Sodiomon B Sirima1, Amitava Mukhopadhyay2 and Kamal Hamed3	1471-2334/13/535	2013	Burkina Faso	randomised controlled trial	No	Cluster	Saponé health districts, about 50 km south of Ouagadougou in Burkina Faso,	Seasonal P.falciparum transmission in June - November	Inhabitants of 18 clusters	14075	2298.4	6740.16	7471.62		0.881492	0.865043	0.896941	4	12 months	12 months	RDT (First Response® Malaria Ag, Premier Medical Corp Ltd., Nani-Daman, India)	artemether-lumefantrine (20 mg artemether and 120 mg lumefantrine [Coartem®, Novartis Pharma AG, Basel, Switzerland]) or artemetherlumefantrine dispersible, twice a day for three consecutive days	RDT + treatment 4 rounds (3 rounds before rainy season with one month interval inbetween during Jan-Apr, 1 round after rainy season in Jan next year)	no treatment of asymptomatic carriers	Prevalence of asymptomatic carrier - Campaign 1/Day1 (mean %)	PP						42.8 (SD 5.67)	47.5 (SD 8.05)	N/A
Dynamics of malaria transmission and susceptibility to clinical malaria episodes following treatment of Plasmodium falciparum asymptomatic carriers: results of a cluster-randomized study of community-wide screening and treatment, and a parallel entomology study	Alfred B Tiono1, Moussa W Guelbeogo1, N Falé Sagnon1, Issa Nébié1, Sodiomon B Sirima1, Amitava Mukhopadhyay2 and Kamal Hamed3	1471-2334/13/535	2013	Burkina Faso	randomised controlled trial	No	Cluster	Saponé health districts, about 50 km south of Ouagadougou in Burkina Faso,	Seasonal P.falciparum transmission in June - November	Inhabitants of 18 clusters	14075	2298.4	6740.16	7471.62		0.881492	0.865043	0.896941	4	12 months	12 months	RDT (First Response® Malaria Ag, Premier Medical Corp Ltd., Nani-Daman, India)	artemether-lumefantrine (20 mg artemether and 120 mg lumefantrine [Coartem®, Novartis Pharma AG, Basel, Switzerland]) or artemetherlumefantrine dispersible, twice a day for three consecutive days	RDT + treatment 4 rounds (3 rounds before rainy season with one month interval inbetween during Jan-Apr, 1 round after rainy season in Jan next year)	no treatment of asymptomatic carriers	Prevalence of asymptomatic carrier - Campaign 2/Day1 (mean %)	PP						4.1 (SD 1.62)	35.7 (SD 4.94)	N/A
Dynamics of malaria transmission and susceptibility to clinical malaria episodes following treatment of Plasmodium falciparum asymptomatic carriers: results of a cluster-randomized study of community-wide screening and treatment, and a parallel entomology study	Alfred B Tiono1, Moussa W Guelbeogo1, N Falé Sagnon1, Issa Nébié1, Sodiomon B Sirima1, Amitava Mukhopadhyay2 and Kamal Hamed3	1471-2334/13/535	2013	Burkina Faso	randomised controlled trial	No	Cluster	Saponé health districts, about 50 km south of Ouagadougou in Burkina Faso,	Seasonal P.falciparum transmission in June - November	Inhabitants of 18 clusters	14075	2298.4	6740.16	7471.62		0.881492	0.865043	0.896941	4	12 months	12 months	RDT (First Response® Malaria Ag, Premier Medical Corp Ltd., Nani-Daman, India)	artemether-lumefantrine (20 mg artemether and 120 mg lumefantrine [Coartem®, Novartis Pharma AG, Basel, Switzerland]) or artemetherlumefantrine dispersible, twice a day for three consecutive days	RDT + treatment 4 rounds (3 rounds before rainy season with one month interval inbetween during Jan-Apr, 1 round after rainy season in Jan next year)	no treatment of asymptomatic carriers	Prevalence of asymptomatic carrier - Campaign 3/Day1 (mean %)	PP						2.8 (SD 0.92)	32.2 (SD 9.26)	N/A
Dynamics of malaria transmission and susceptibility to clinical malaria episodes following treatment of Plasmodium falciparum asymptomatic carriers: results of a cluster-randomized study of community-wide screening and treatment, and a parallel entomology study	Alfred B Tiono1, Moussa W Guelbeogo1, N Falé Sagnon1, Issa Nébié1, Sodiomon B Sirima1, Amitava Mukhopadhyay2 and Kamal Hamed3	1471-2334/13/535	2013	Burkina Faso	randomised controlled trial	No	Cluster	Saponé health districts, about 50 km south of Ouagadougou in Burkina Faso,	Seasonal P.falciparum transmission in June - November	Inhabitants of 18 clusters	14075	2298.4	6740.16	7471.62		0.881492	0.865043	0.896941	4	12 months	12 months	RDT (First Response® Malaria Ag, Premier Medical Corp Ltd., Nani-Daman, India)	artemether-lumefantrine (20 mg artemether and 120 mg lumefantrine [Coartem®, Novartis Pharma AG, Basel, Switzerland]) or artemetherlumefantrine dispersible, twice a day for three consecutive days	RDT + treatment 4 rounds (3 rounds before rainy season with one month interval inbetween during Jan-Apr, 1 round after rainy season in Jan next year)	no treatment of asymptomatic carriers	Prevalence of asymptomatic carrier - Campaign 4/Day1 (mean %)	PP	0.910053	0.531305	1.6624			34.4 (SD 3.92)	37.8 (SD 6.37)	N/A
Dynamics of malaria transmission and susceptibility to clinical malaria episodes following treatment of Plasmodium falciparum asymptomatic carriers: results of a cluster-randomized study of community-wide screening and treatment, and a parallel entomology study	Alfred B Tiono1, Moussa W Guelbeogo1, N Falé Sagnon1, Issa Nébié1, Sodiomon B Sirima1, Amitava Mukhopadhyay2 and Kamal Hamed3	1471-2334/13/535	2013	Burkina Faso	randomised controlled trial	No	Cluster	Saponé health districts, about 50 km south of Ouagadougou in Burkina Faso,	Seasonal P.falciparum transmission in June - November	Inhabitants of 18 clusters	14075	2298.4	6740.16	7471.62		0.881492	0.865043	0.896941	4	12 months	12 months	RDT (First Response® Malaria Ag, Premier Medical Corp Ltd., Nani-Daman, India)	artemether-lumefantrine (20 mg artemether and 120 mg lumefantrine [Coartem®, Novartis Pharma AG, Basel, Switzerland]) or artemetherlumefantrine dispersible, twice a day for three consecutive days	RDT + treatment 4 rounds (3 rounds before rainy season with one month interval inbetween during Jan-Apr, 1 round after rainy season in Jan next year)	no treatment of asymptomatic carriers	% of individuals carrying gametocytes during any clinical malaria episode	PP						3.0 (95% CI 2.5 - 3.7)	3.8 (95% CI 3.2 - 4.6)	N/A
Dynamics of malaria transmission and susceptibility to clinical malaria episodes following treatment of Plasmodium falciparum asymptomatic carriers: results of a cluster-randomized study of community-wide screening and treatment, and a parallel entomology study	Alfred B Tiono1, Moussa W Guelbeogo1, N Falé Sagnon1, Issa Nébié1, Sodiomon B Sirima1, Amitava Mukhopadhyay2 and Kamal Hamed3	1471-2334/13/535	2013	Burkina Faso	randomised controlled trial	No	Cluster	Saponé health districts, about 50 km south of Ouagadougou in Burkina Faso,	Seasonal P.falciparum transmission in June - November	Inhabitants of 18 clusters	14075	2298.4	6740.16	7471.62		0.881492	0.865043	0.896941	4	12 months	12 months	RDT (First Response® Malaria Ag, Premier Medical Corp Ltd., Nani-Daman, India)	artemether-lumefantrine (20 mg artemether and 120 mg lumefantrine [Coartem®, Novartis Pharma AG, Basel, Switzerland]) or artemetherlumefantrine dispersible, twice a day for three consecutive days	RDT + treatment 4 rounds (3 rounds before rainy season with one month interval inbetween during Jan-Apr, 1 round after rainy season in Jan next year)	no treatment of asymptomatic carriers	Cumulative probability of not having symptomatic malaria at week 13-14 after campaign 3	PP				<0.0001	one-sided	0.946 (95% CI 0.941 - 0.952)	0.958 (95% CI 0.954 - 0.963)	N/A
Dynamics of malaria transmission and susceptibility to clinical malaria episodes following treatment of Plasmodium falciparum asymptomatic carriers: results of a cluster-randomized study of community-wide screening and treatment, and a parallel entomology study	Alfred B Tiono1, Moussa W Guelbeogo1, N Falé Sagnon1, Issa Nébié1, Sodiomon B Sirima1, Amitava Mukhopadhyay2 and Kamal Hamed3	1471-2334/13/535	2013	Burkina Faso	randomised controlled trial	No	Cluster	Saponé health districts, about 50 km south of Ouagadougou in Burkina Faso,	Seasonal P.falciparum transmission in June - November	Inhabitants of 18 clusters	12407	0							4	12 months	12 months	RDT (First Response® Malaria Ag, Premier Medical Corp Ltd., Nani-Daman, India)	artemether-lumefantrine (20 mg artemether and 120 mg lumefantrine [Coartem®, Novartis Pharma AG, Basel, Switzerland]) or artemetherlumefantrine dispersible, twice a day for three consecutive days	RDT + treatment 4 rounds (3 rounds before rainy season with one month interval inbetween during Jan-Apr, 1 round after rainy season in Jan next year)	no treatment of asymptomatic carriers	Cumulative probability of not having symptomatic malaria at week 13-14 after campaign 3 (age >= 5)	PP					one-sided	0.980 (95% CI 0.976 - 0.984)	0.982 (95% CI 0.979 - 0.986)	N/A
Dynamics of malaria transmission and susceptibility to clinical malaria episodes following treatment of Plasmodium falciparum asymptomatic carriers: results of a cluster-randomized study of community-wide screening and treatment, and a parallel entomology study	Alfred B Tiono1, Moussa W Guelbeogo1, N Falé Sagnon1, Issa Nébié1, Sodiomon B Sirima1, Amitava Mukhopadhyay2 and Kamal Hamed3	1471-2334/13/535	2013	Burkina Faso	randomised controlled trial	No	Cluster	Saponé health districts, about 50 km south of Ouagadougou in Burkina Faso,	Seasonal P.falciparum transmission in June - November	Inhabitants of 18 clusters	2298	2298	2298						4	12 months	12 months	RDT (First Response® Malaria Ag, Premier Medical Corp Ltd., Nani-Daman, India)	artemether-lumefantrine (20 mg artemether and 120 mg lumefantrine [Coartem®, Novartis Pharma AG, Basel, Switzerland]) or artemetherlumefantrine dispersible, twice a day for three consecutive days	RDT + treatment 4 rounds (3 rounds before rainy season with one month interval inbetween during Jan-Apr, 1 round after rainy season in Jan next year)	no treatment of asymptomatic carriers	Cumulative probability of not having symptomatic malaria at week 13-14 (age < 5)	PP				3.56E-2	one-sided	0.832 (95% CI 0.813 - 0.851)	0.864 (95% CI 0.846 - 0.882)	N/A
Dynamics of malaria transmission and susceptibility to clinical malaria episodes following treatment of Plasmodium falciparum asymptomatic carriers: results of a cluster-randomized study of community-wide screening and treatment, and a parallel entomology study	Alfred B Tiono1, Moussa W Guelbeogo1, N Falé Sagnon1, Issa Nébié1, Sodiomon B Sirima1, Amitava Mukhopadhyay2 and Kamal Hamed3	1471-2334/13/535	2013	Burkina Faso	randomised controlled trial	No	Cluster	Saponé health districts, about 50 km south of Ouagadougou in Burkina Faso,	Seasonal P.falciparum transmission in June - November	Inhabitants of 18 clusters	14075	2298.4	6740.16	7471.62		0.881492	0.865043	0.896941	4	12 months	12 months	RDT (First Response® Malaria Ag, Premier Medical Corp Ltd., Nani-Daman, India)	artemether-lumefantrine (20 mg artemether and 120 mg lumefantrine [Coartem®, Novartis Pharma AG, Basel, Switzerland]) or artemetherlumefantrine dispersible, twice a day for three consecutive days	RDT + treatment 4 rounds (3 rounds before rainy season with one month interval inbetween during Jan-Apr, 1 round after rainy season in Jan next year)	no treatment of asymptomatic carriers	Cumulative probability of not having symptomatic malaria at week 15-16 (age >= 5)	PP				<0.0001	one-sided	0.958 (95% CI 0.952 - 0.963)	0.970 (95% CI 0.966 - 0.974)	N/A
Dynamics of malaria transmission and susceptibility to clinical malaria episodes following treatment of Plasmodium falciparum asymptomatic carriers: results of a cluster-randomized study of community-wide screening and treatment, and a parallel entomology study	Alfred B Tiono1, Moussa W Guelbeogo1, N Falé Sagnon1, Issa Nébié1, Sodiomon B Sirima1, Amitava Mukhopadhyay2 and Kamal Hamed3	1471-2334/13/535	2013	Burkina Faso	randomised controlled trial	No	Cluster	Saponé health districts, about 50 km south of Ouagadougou in Burkina Faso,	Seasonal P.falciparum transmission in June - November	Inhabitants of 18 clusters	14075	2298.4	6740.16	7471.62		0.881492	0.865043	0.896941	4	12 months	12 months	RDT (First Response® Malaria Ag, Premier Medical Corp Ltd., Nani-Daman, India)	artemether-lumefantrine (20 mg artemether and 120 mg lumefantrine [Coartem®, Novartis Pharma AG, Basel, Switzerland]) or artemetherlumefantrine dispersible, twice a day for three consecutive days	RDT + treatment 4 rounds (3 rounds before rainy season with one month interval inbetween during Jan-Apr, 1 round after rainy season in Jan next year)	no treatment of asymptomatic carriers	EIR (cumulative number of infective bites per person per year)	PP						39.46	31.42	N/A
Dynamics of malaria transmission and susceptibility to clinical malaria episodes following treatment of Plasmodium falciparum asymptomatic carriers: results of a cluster-randomized study of community-wide screening and treatment, and a parallel entomology study	Alfred B Tiono1, Moussa W Guelbeogo1, N Falé Sagnon1, Issa Nébié1, Sodiomon B Sirima1, Amitava Mukhopadhyay2 and Kamal Hamed3	1471-2334/13/535	2013	Burkina Faso	randomised controlled trial	No	Cluster	Saponé health districts, about 50 km south of Ouagadougou in Burkina Faso,	Seasonal P.falciparum transmission in June - November	Inhabitants of 18 clusters	14075	2298.4	6740.16	7471.62		0.881492	0.865043	0.896941	4	12 months	12 months	RDT (First Response® Malaria Ag, Premier Medical Corp Ltd., Nani-Daman, India)	artemether-lumefantrine (20 mg artemether and 120 mg lumefantrine [Coartem®, Novartis Pharma AG, Basel, Switzerland]) or artemetherlumefantrine dispersible, twice a day for three consecutive days	RDT + treatment 4 rounds (3 rounds before rainy season with one month interval inbetween during Jan-Apr, 1 round after rainy season in Jan next year)	no treatment of asymptomatic carriers	gametocyte density measured by microscopy	PP				significant (value not reported)				N/A
Dynamics of malaria transmission and susceptibility to clinical malaria episodes following treatment of Plasmodium falciparum asymptomatic carriers: results of a cluster-randomized study of community-wide screening and treatment, and a parallel entomology study	Alfred B Tiono1, Moussa W Guelbeogo1, N Falé Sagnon1, Issa Nébié1, Sodiomon B Sirima1, Amitava Mukhopadhyay2 and Kamal Hamed3	1471-2334/13/535	2013	Burkina Faso	randomised controlled trial	No	Cluster	Saponé health districts, about 50 km south of Ouagadougou in Burkina Faso,	Seasonal P.falciparum transmission in June - November	Inhabitants of 18 clusters	14075	2298.4	6740.16	7471.62		0.881492	0.865043	0.896941	4	12 months	12 months	RDT (First Response® Malaria Ag, Premier Medical Corp Ltd., Nani-Daman, India)	artemether-lumefantrine (20 mg artemether and 120 mg lumefantrine [Coartem®, Novartis Pharma AG, Basel, Switzerland]) or artemetherlumefantrine dispersible, twice a day for three consecutive days	RDT + treatment 4 rounds (3 rounds before rainy season with one month interval inbetween during Jan-Apr, 1 round after rainy season in Jan next year)	no treatment of asymptomatic carriers	gametocyte density measured by qPCR	PP				significant (value not reported)				N/A
Dynamics of malaria transmission and susceptibility to clinical malaria episodes following treatment of Plasmodium falciparum asymptomatic carriers: results of a cluster-randomized study of community-wide screening and treatment, and a parallel entomology study	Alfred B Tiono1, Moussa W Guelbeogo1, N Falé Sagnon1, Issa Nébié1, Sodiomon B Sirima1, Amitava Mukhopadhyay2 and Kamal Hamed3	1471-2334/13/535	2013	Burkina Faso	randomised controlled trial	No	Cluster	Saponé health districts, about 50 km south of Ouagadougou in Burkina Faso,	Seasonal P.falciparum transmission in June - November	Inhabitants of 18 clusters	14075	2298.4	6740.16	7471.62		0.881492	0.865043	0.896941	4	12 months	12 months	RDT (First Response® Malaria Ag, Premier Medical Corp Ltd., Nani-Daman, India)	artemether-lumefantrine (20 mg artemether and 120 mg lumefantrine [Coartem®, Novartis Pharma AG, Basel, Switzerland]) or artemetherlumefantrine dispersible, twice a day for three consecutive days	RDT + treatment 4 rounds (3 rounds before rainy season with one month interval inbetween during Jan-Apr, 1 round after rainy season in Jan next year)	no treatment of asymptomatic carriers	P.falciparum density during the first symptomatic malaria episode (parasites/uL)	PP						82203	104120	N/A
Dynamics of malaria transmission and susceptibility to clinical malaria episodes following treatment of Plasmodium falciparum asymptomatic carriers: results of a cluster-randomized study of community-wide screening and treatment, and a parallel entomology study	Alfred B Tiono1, Moussa W Guelbeogo1, N Falé Sagnon1, Issa Nébié1, Sodiomon B Sirima1, Amitava Mukhopadhyay2 and Kamal Hamed3	1471-2334/13/535	2013	Burkina Faso	randomised controlled trial	No	Cluster	Saponé health districts, about 50 km south of Ouagadougou in Burkina Faso,	Seasonal P.falciparum transmission in June - November	Inhabitants of 18 clusters	14075	2298.4	6740.16	7471.62		0.881492	0.865043	0.896941	4	12 months	12 months	RDT (First Response® Malaria Ag, Premier Medical Corp Ltd., Nani-Daman, India)	artemether-lumefantrine (20 mg artemether and 120 mg lumefantrine [Coartem®, Novartis Pharma AG, Basel, Switzerland]) or artemetherlumefantrine dispersible, twice a day for three consecutive days	RDT + treatment 4 rounds (3 rounds before rainy season with one month interval inbetween during Jan-Apr, 1 round after rainy season in Jan next year)	no treatment of asymptomatic carriers	P.falciparum density during the second symptomatic malaria episode (parasites/uL)	PP						81583	95248	N/A
Dynamics of malaria transmission and susceptibility to clinical malaria episodes following treatment of Plasmodium falciparum asymptomatic carriers: results of a cluster-randomized study of community-wide screening and treatment, and a parallel entomology study	Alfred B Tiono1, Moussa W Guelbeogo1, N Falé Sagnon1, Issa Nébié1, Sodiomon B Sirima1, Amitava Mukhopadhyay2 and Kamal Hamed3	1471-2334/13/535	2013	Burkina Faso	randomised controlled trial	No	Cluster	Saponé health districts, about 50 km south of Ouagadougou in Burkina Faso,	Seasonal P.falciparum transmission in June - November	Inhabitants of 18 clusters	14075	2298.4	6740.16	7471.62		0.881492	0.865043	0.896941	4	12 months	12 months	RDT (First Response® Malaria Ag, Premier Medical Corp Ltd., Nani-Daman, India)	artemether-lumefantrine (20 mg artemether and 120 mg lumefantrine [Coartem®, Novartis Pharma AG, Basel, Switzerland]) or artemetherlumefantrine dispersible, twice a day for three consecutive days	RDT + treatment 4 rounds (3 rounds before rainy season with one month interval inbetween during Jan-Apr, 1 round after rainy season in Jan next year)	no treatment of asymptomatic carriers	P.falciparum density during the third symptomatic malaria episode (parasites/uL)	PP						88599	91514	N/A
Dynamics of malaria transmission and susceptibility to clinical malaria episodes following treatment of Plasmodium falciparum asymptomatic carriers: results of a cluster-randomized study of community-wide screening and treatment, and a parallel entomology study	Alfred B Tiono1, Moussa W Guelbeogo1, N Falé Sagnon1, Issa Nébié1, Sodiomon B Sirima1, Amitava Mukhopadhyay2 and Kamal Hamed3	1471-2334/13/535	2013	Burkina Faso	randomised controlled trial	No	Cluster	Saponé health districts, about 50 km south of Ouagadougou in Burkina Faso,	Seasonal P.falciparum transmission in June - November	Inhabitants of 18 clusters	14075	2298.4	6740.16	7471.62		0.881492	0.865043	0.896941	4	12 months	12 months	RDT (First Response® Malaria Ag, Premier Medical Corp Ltd., Nani-Daman, India)	artemether-lumefantrine (20 mg artemether and 120 mg lumefantrine [Coartem®, Novartis Pharma AG, Basel, Switzerland]) or artemetherlumefantrine dispersible, twice a day for three consecutive days	RDT + treatment 4 rounds (3 rounds before rainy season with one month interval inbetween during Jan-Apr, 1 round after rainy season in Jan next year)	no treatment of asymptomatic carriers	P.falciparum density during any symptomatic malaria episode (parasites/uL)	PP						83532	97966	N/A
Dynamics of malaria transmission and susceptibility to clinical malaria episodes following treatment of Plasmodium falciparum asymptomatic carriers: results of a cluster-randomized study of community-wide screening and treatment, and a parallel entomology study	Alfred B Tiono1, Moussa W Guelbeogo1, N Falé Sagnon1, Issa Nébié1, Sodiomon B Sirima1, Amitava Mukhopadhyay2 and Kamal Hamed3	1471-2334/13/535	2013	Burkina Faso	randomised controlled trial	No	Cluster	Saponé health districts, about 50 km south of Ouagadougou in Burkina Faso,	Seasonal P.falciparum transmission in June - November	Inhabitants of 18 clusters	12407	0							4	12 months	12 months	RDT (First Response® Malaria Ag, Premier Medical Corp Ltd., Nani-Daman, India)	artemether-lumefantrine (20 mg artemether and 120 mg lumefantrine [Coartem®, Novartis Pharma AG, Basel, Switzerland]) or artemetherlumefantrine dispersible, twice a day for three consecutive days	RDT + treatment 4 rounds (3 rounds before rainy season with one month interval inbetween during Jan-Apr, 1 round after rainy season in Jan next year)	no treatment of asymptomatic carriers	P.falciparum density during the first symptomatic malaria episode (parasites/uL) for age >=5	PP						34176	33614	N/A
Dynamics of malaria transmission and susceptibility to clinical malaria episodes following treatment of Plasmodium falciparum asymptomatic carriers: results of a cluster-randomized study of community-wide screening and treatment, and a parallel entomology study	Alfred B Tiono1, Moussa W Guelbeogo1, N Falé Sagnon1, Issa Nébié1, Sodiomon B Sirima1, Amitava Mukhopadhyay2 and Kamal Hamed3	1471-2334/13/535	2013	Burkina Faso	randomised controlled trial	No	Cluster	Saponé health districts, about 50 km south of Ouagadougou in Burkina Faso,	Seasonal P.falciparum transmission in June - November	Inhabitants of 18 clusters	12407	0							4	12 months	12 months	RDT (First Response® Malaria Ag, Premier Medical Corp Ltd., Nani-Daman, India)	artemether-lumefantrine (20 mg artemether and 120 mg lumefantrine [Coartem®, Novartis Pharma AG, Basel, Switzerland]) or artemetherlumefantrine dispersible, twice a day for three consecutive days	RDT + treatment 4 rounds (3 rounds before rainy season with one month interval inbetween during Jan-Apr, 1 round after rainy season in Jan next year)	no treatment of asymptomatic carriers	P.falciparum density during the second symptomatic malaria episode (parasites/uL) for age >=5	PP						40109	37499	N/A
Dynamics of malaria transmission and susceptibility to clinical malaria episodes following treatment of Plasmodium falciparum asymptomatic carriers: results of a cluster-randomized study of community-wide screening and treatment, and a parallel entomology study	Alfred B Tiono1, Moussa W Guelbeogo1, N Falé Sagnon1, Issa Nébié1, Sodiomon B Sirima1, Amitava Mukhopadhyay2 and Kamal Hamed3	1471-2334/13/535	2013	Burkina Faso	randomised controlled trial	No	Cluster	Saponé health districts, about 50 km south of Ouagadougou in Burkina Faso,	Seasonal P.falciparum transmission in June - November	Inhabitants of 18 clusters	12407	0							4	12 months	12 months	RDT (First Response® Malaria Ag, Premier Medical Corp Ltd., Nani-Daman, India)	artemether-lumefantrine (20 mg artemether and 120 mg lumefantrine [Coartem®, Novartis Pharma AG, Basel, Switzerland]) or artemetherlumefantrine dispersible, twice a day for three consecutive days	RDT + treatment 4 rounds (3 rounds before rainy season with one month interval inbetween during Jan-Apr, 1 round after rainy season in Jan next year)	no treatment of asymptomatic carriers	P.falciparum density during the third symptomatic malaria episode (parasites/uL) for age >=5	PP						47225	35915	N/A
Dynamics of malaria transmission and susceptibility to clinical malaria episodes following treatment of Plasmodium falciparum asymptomatic carriers: results of a cluster-randomized study of community-wide screening and treatment, and a parallel entomology study	Alfred B Tiono1, Moussa W Guelbeogo1, N Falé Sagnon1, Issa Nébié1, Sodiomon B Sirima1, Amitava Mukhopadhyay2 and Kamal Hamed3	1471-2334/13/535	2013	Burkina Faso	randomised controlled trial	No	Cluster	Saponé health districts, about 50 km south of Ouagadougou in Burkina Faso,	Seasonal P.falciparum transmission in June - November	Inhabitants of 18 clusters	12407	0							4	12 months	12 months	RDT (First Response® Malaria Ag, Premier Medical Corp Ltd., Nani-Daman, India)	artemether-lumefantrine (20 mg artemether and 120 mg lumefantrine [Coartem®, Novartis Pharma AG, Basel, Switzerland]) or artemetherlumefantrine dispersible, twice a day for three consecutive days	RDT + treatment 4 rounds (3 rounds before rainy season with one month interval inbetween during Jan-Apr, 1 round after rainy season in Jan next year)	no treatment of asymptomatic carriers	P.falciparum density during any symptomatic malaria episode (parasites/uL) for age >=5	PP						35783	34182	N/A
A controlled, parallel, cluster-randomized trial of community-wide screening and treatment of asymptomatic carriers of Plasmodium falciparum in Burkina Faso	Alfred B Tiono1*, Alphonse Ouédraogo1, Bernhards Ogutu2, Amidou Diarra1, Sam Coulibaly1, Adama Gansané1, Sodiomon B Sirima1, Gregory O’Neil3, Amitava Mukhopadhyay4 and Kamal Hamed5	10.1186/1475-2875-12-79	2013	Burkina Faso	randomised controlled trial	No	Cluster	Saponé health districts, about 50 km south of Ouagadougou in Burkina Faso,	Seasonal P.falciparum transmission in June - November	Inhabitants of 18 clusters	14075	2298.4	6740.16	7472		0.881492	0.865	0.897	4	12 months	12 months	RDT (First Response® Malaria Ag, Premier Medical Corp Ltd., Nani-Daman, India)	artemether-lumefantrine (20 mg artemether and 120 mg lumefantrine [Coartem®, Novartis Pharma AG, Basel, Switzerland]) or artemetherlumefantrine dispersible, twice a day for three consecutive days	RDT + treatment 4 rounds (3 rounds before rainy season with one month interval inbetween during Jan-Apr, 1 round after rainy season in Jan next year)	no treatment. LLIN was distributed before the intervention and the usage was checked every two months.	Incidence of symptomatic malaria episodes for children <5 (parasite density > 5000/uL per person year)	PP				0.34820000000000001		1.69 (SD 0.436)	1.60 (SD 0.526)
A controlled, parallel, cluster-randomized trial of community-wide screening and treatment of asymptomatic carriers of Plasmodium falciparum in Burkina Faso	Alfred B Tiono1*, Alphonse Ouédraogo1, Bernhards Ogutu2, Amidou Diarra1, Sam Coulibaly1, Adama Gansané1, Sodiomon B Sirima1, Gregory O’Neil3, Amitava Mukhopadhyay4 and Kamal Hamed5	10.1186/1475-2875-12-79	2013	Burkina Faso	randomised controlled trial	No	Cluster	Saponé health districts, about 50 km south of Ouagadougou in Burkina Faso,	Seasonal P.falciparum transmission in June - November	Inhabitants of 18 clusters	14075	2298.4	6740.16	7472		0.881492	0.865	0.897	4	12 months	12 months	RDT (First Response® Malaria Ag, Premier Medical Corp Ltd., Nani-Daman, India)	artemether-lumefantrine (20 mg artemether and 120 mg lumefantrine [Coartem®, Novartis Pharma AG, Basel, Switzerland]) or artemetherlumefantrine dispersible, twice a day for three consecutive days	RDT + treatment 4 rounds (3 rounds before rainy season with one month interval inbetween during Jan-Apr, 1 round after rainy season in Jan next year)	no treatment. LLIN was distributed before the intervention and the usage was checked every two months.	Incidence of symptomatic malaria episodes for children (age > 6 months, <5 years) (any parasite density)	PP				not significantly different
A controlled, parallel, cluster-randomized trial of community-wide screening and treatment of asymptomatic carriers of Plasmodium falciparum in Burkina Faso	Alfred B Tiono1*, Alphonse Ouédraogo1, Bernhards Ogutu2, Amidou Diarra1, Sam Coulibaly1, Adama Gansané1, Sodiomon B Sirima1, Gregory O’Neil3, Amitava Mukhopadhyay4 and Kamal Hamed5	10.1186/1475-2875-12-79	2013	Burkina Faso	randomised controlled trial	No	Cluster	Saponé health districts, about 50 km south of Ouagadougou in Burkina Faso,	Seasonal P.falciparum transmission in June - November	Inhabitants of 18 clusters	14075	2298.4	6740.16	7472		0.881492	0.865	0.897	4	12 months	12 months	RDT (First Response® Malaria Ag, Premier Medical Corp Ltd., Nani-Daman, India)	artemether-lumefantrine (20 mg artemether and 120 mg lumefantrine [Coartem®, Novartis Pharma AG, Basel, Switzerland]) or artemetherlumefantrine dispersible, twice a day for three consecutive days	RDT + treatment 4 rounds (3 rounds before rainy season with one month interval inbetween during Jan-Apr, 1 round after rainy season in Jan next year)	no treatment. LLIN was distributed before the intervention and the usage was checked every two months.	Prevalence of asymptomatic parasitaemia on day 1 of campaign 2 (age > 6 months, <5 years)	PP				<0.00001		0.05	0.34899999999999998
A controlled, parallel, cluster-randomized trial of community-wide screening and treatment of asymptomatic carriers of Plasmodium falciparum in Burkina Faso	Alfred B Tiono1*, Alphonse Ouédraogo1, Bernhards Ogutu2, Amidou Diarra1, Sam Coulibaly1, Adama Gansané1, Sodiomon B Sirima1, Gregory O’Neil3, Amitava Mukhopadhyay4 and Kamal Hamed5	10.1186/1475-2875-12-79	2013	Burkina Faso	randomised controlled trial	No	Cluster	Saponé health districts, about 50 km south of Ouagadougou in Burkina Faso,	Seasonal P.falciparum transmission in June - November	Inhabitants of 18 clusters	14075	2298.4	6740.16	7472		0.881492	0.865	0.897	4	12 months	12 months	RDT (First Response® Malaria Ag, Premier Medical Corp Ltd., Nani-Daman, India)	artemether-lumefantrine (20 mg artemether and 120 mg lumefantrine [Coartem®, Novartis Pharma AG, Basel, Switzerland]) or artemetherlumefantrine dispersible, twice a day for three consecutive days	RDT + treatment 4 rounds (3 rounds before rainy season with one month interval inbetween during Jan-Apr, 1 round after rainy season in Jan next year)	no treatment. LLIN was distributed before the intervention and the usage was checked every two months.	Prevalence of asymptomatic parasitaemia on day 1 of campaign 3 (age > 6 months, <5 years)	PP				<0.00001		3.5000000000000003E-2	0.315
A controlled, parallel, cluster-randomized trial of community-wide screening and treatment of asymptomatic carriers of Plasmodium falciparum in Burkina Faso	Alfred B Tiono1*, Alphonse Ouédraogo1, Bernhards Ogutu2, Amidou Diarra1, Sam Coulibaly1, Adama Gansané1, Sodiomon B Sirima1, Gregory O’Neil3, Amitava Mukhopadhyay4 and Kamal Hamed5	10.1186/1475-2875-12-79	2013	Burkina Faso	randomised controlled trial	No	Cluster	Saponé health districts, about 50 km south of Ouagadougou in Burkina Faso,	Seasonal P.falciparum transmission in June - November	Inhabitants of 18 clusters	14075	2298.4	6740.16	7472		0.881492	0.865	0.897	4	12 months	12 months	RDT (First Response® Malaria Ag, Premier Medical Corp Ltd., Nani-Daman, India)	artemether-lumefantrine (20 mg artemether and 120 mg lumefantrine [Coartem®, Novartis Pharma AG, Basel, Switzerland]) or artemetherlumefantrine dispersible, twice a day for three consecutive days	RDT + treatment 4 rounds (3 rounds before rainy season with one month interval inbetween during Jan-Apr, 1 round after rainy season in Jan next year)	no treatment. LLIN was distributed before the intervention and the usage was checked every two months.	Prevalence of asymptomatic parasitaemia on day 1 of campaign 4 (age > 6 months, <5 years)	PP				0.29820000000000002		0.34599999999999997	0.376
A controlled, parallel, cluster-randomized trial of community-wide screening and treatment of asymptomatic carriers of Plasmodium falciparum in Burkina Faso	Alfred B Tiono1*, Alphonse Ouédraogo1, Bernhards Ogutu2, Amidou Diarra1, Sam Coulibaly1, Adama Gansané1, Sodiomon B Sirima1, Gregory O’Neil3, Amitava Mukhopadhyay4 and Kamal Hamed5	10.1186/1475-2875-12-79	2013	Burkina Faso	randomised controlled trial	No	Cluster	Saponé health districts, about 50 km south of Ouagadougou in Burkina Faso,	Seasonal P.falciparum transmission in June - November	Inhabitants of 18 clusters	14075	2298.4	6740.16	7472		0.881492	0.865	0.897	4	12 months	12 months	RDT (First Response® Malaria Ag, Premier Medical Corp Ltd., Nani-Daman, India)	artemether-lumefantrine (20 mg artemether and 120 mg lumefantrine [Coartem®, Novartis Pharma AG, Basel, Switzerland]) or artemetherlumefantrine dispersible, twice a day for three consecutive days	RDT + treatment 4 rounds (3 rounds before rainy season with one month interval inbetween during Jan-Apr, 1 round after rainy season in Jan next year)	no treatment. LLIN was distributed before the intervention and the usage was checked every two months.	Prevalence of gametocyte carriage on day 1 of campaign 2 (age > 6 months, <5 years)	PP				<0.00001		7.0000000000000001E-3	5.3999999999999999E-2
A controlled, parallel, cluster-randomized trial of community-wide screening and treatment of asymptomatic carriers of Plasmodium falciparum in Burkina Faso	Alfred B Tiono1*, Alphonse Ouédraogo1, Bernhards Ogutu2, Amidou Diarra1, Sam Coulibaly1, Adama Gansané1, Sodiomon B Sirima1, Gregory O’Neil3, Amitava Mukhopadhyay4 and Kamal Hamed5	10.1186/1475-2875-12-79	2013	Burkina Faso	randomised controlled trial	No	Cluster	Saponé health districts, about 50 km south of Ouagadougou in Burkina Faso,	Seasonal P.falciparum transmission in June - November	Inhabitants of 18 clusters	14075	2298.4	6740.16	7472		0.881492	0.865	0.897	4	12 months	12 months	RDT (First Response® Malaria Ag, Premier Medical Corp Ltd., Nani-Daman, India)	artemether-lumefantrine (20 mg artemether and 120 mg lumefantrine [Coartem®, Novartis Pharma AG, Basel, Switzerland]) or artemetherlumefantrine dispersible, twice a day for three consecutive days	RDT + treatment 4 rounds (3 rounds before rainy season with one month interval inbetween during Jan-Apr, 1 round after rainy season in Jan next year)	no treatment. LLIN was distributed before the intervention and the usage was checked every two months.	Prevalence of gametocyte carriage on day 1 of campaign 3 (age > 6 months, <5 years)	PP				<0.00001		5.0000000000000001E-3	5.8000000000000003E-2
A controlled, parallel, cluster-randomized trial of community-wide screening and treatment of asymptomatic carriers of Plasmodium falciparum in Burkina Faso	Alfred B Tiono1*, Alphonse Ouédraogo1, Bernhards Ogutu2, Amidou Diarra1, Sam Coulibaly1, Adama Gansané1, Sodiomon B Sirima1, Gregory O’Neil3, Amitava Mukhopadhyay4 and Kamal Hamed5	10.1186/1475-2875-12-79	2013	Burkina Faso	randomised controlled trial	No	Cluster	Saponé health districts, about 50 km south of Ouagadougou in Burkina Faso,	Seasonal P.falciparum transmission in June - November	Inhabitants of 18 clusters	14075	2298.4	6740.16	7472		0.881492	0.865	0.897	4	12 months	12 months	RDT (First Response® Malaria Ag, Premier Medical Corp Ltd., Nani-Daman, India)	artemether-lumefantrine (20 mg artemether and 120 mg lumefantrine [Coartem®, Novartis Pharma AG, Basel, Switzerland]) or artemetherlumefantrine dispersible, twice a day for three consecutive days	RDT + treatment 4 rounds (3 rounds before rainy season with one month interval inbetween during Jan-Apr, 1 round after rainy season in Jan next year)	no treatment. LLIN was distributed before the intervention and the usage was checked every two months.	Prevalence of gametocyte carriage on day 1 of campaign 4 (age > 6 months, <5 years)	PP				0.7208		4.9000000000000002E-2	5.0999999999999997E-2
Additional Screening and Treatment of Malaria During Pregnancy Provides Further Protection Against Malaria and Nonmalarial Fevers During the First Year of Life	Hamtandi Magloire Natama,1,2,3 Eduard Rovira-Vallbona,1 Hermann Sorgho,2 M. Athanase Somé,2 Maminata Traoré-Coulibaly,2 Susana Scott,4 Serge Henri Zango,2,5 Ousséni Sawadogo,2 Sibiri Claude Zongo,2 Innocent Valéa,2 Petra F. Mens,6 Henk D. F. H. Schallig,6 Luc Kestens,1,3 Halidou Tinto,2,5 and Anna Rosanas-Urgell1	10.1093/infdis/jiy140	2018	Burkina Faso	randomised controlled trial followed by observational birth cohort study	No	Cluster	Nanoro, rural area in the central-west region	year-round transmission with high seasonality (peak Jul - Nov). P.falciparum is the main species (>90% prevalence). High prevalence of peripheral and placental P.falciparum infection at delivery during the high transmission season (32% and 34%). >50% infection detected among children under 5.	infants born to women whop articipated in the randomized controlled trial (COSMIC trial)	761	761	761	378	752	0.879106	0.879265	0.878947	3	24 weeks (from 1st ANC visit to delivery)	24 weeks + 12 months (post-delivery)	RDT	artemether-lumefantrine (AL)	IPTp-SP + monthly CSST until the last gestational week (community-scheduled screening and treatment)	receive IPTp-SP (intermitten preventive treatment)	Time to first clinical malaria episode (adjusted HR)	PP	0.88	0.73	1.07	0.20499999999999999				Y	5
Additional Screening and Treatment of Malaria During Pregnancy Provides Further Protection Against Malaria and Nonmalarial Fevers During the First Year of Life	Hamtandi Magloire Natama,1,2,3 Eduard Rovira-Vallbona,1 Hermann Sorgho,2 M. Athanase Somé,2 Maminata Traoré-Coulibaly,2 Susana Scott,4 Serge Henri Zango,2,5 Ousséni Sawadogo,2 Sibiri Claude Zongo,2 Innocent Valéa,2 Petra F. Mens,6 Henk D. F. H. Schallig,6 Luc Kestens,1,3 Halidou Tinto,2,5 and Anna Rosanas-Urgell1	10.1093/infdis/jiy140	2018	Burkina Faso	randomised controlled trial followed by observational birth cohort study	No	Cluster	Nanoro, rural area in the central-west region	year-round transmission with high seasonality (peak Jul - Nov). P.falciparum is the main species (>90% prevalence). High prevalence of peripheral and placental P.falciparum infection at delivery during the high transmission season (32% and 34%). >50% infection detected among children under 5.	infants born to women whop articipated in the randomized controlled trial (COSMIC trial)	279	279	279			0.879106	0.879265	0.878947	3	24 weeks (from 1st ANC visit to delivery)	24 weeks + 12 months (post-delivery)	RDT	artemether-lumefantrine (AL)	IPTp-SP + monthly CSST until the last gestational week (community-scheduled screening and treatment)	receive IPTp-SP (intermitten preventive treatment)	Time to first clinical malaria episode in low transmission season (crude HR in stratified analysis)	PP	0.74	0.55	0.99	4.7E-2
Additional Screening and Treatment of Malaria During Pregnancy Provides Further Protection Against Malaria and Nonmalarial Fevers During the First Year of Life	Hamtandi Magloire Natama,1,2,3 Eduard Rovira-Vallbona,1 Hermann Sorgho,2 M. Athanase Somé,2 Maminata Traoré-Coulibaly,2 Susana Scott,4 Serge Henri Zango,2,5 Ousséni Sawadogo,2 Sibiri Claude Zongo,2 Innocent Valéa,2 Petra F. Mens,6 Henk D. F. H. Schallig,6 Luc Kestens,1,3 Halidou Tinto,2,5 and Anna Rosanas-Urgell1	10.1093/infdis/jiy140	2018	Burkina Faso	randomised controlled trial followed by observational birth cohort study	No	Cluster	Nanoro, rural area in the central-west region	year-round transmission with high seasonality (peak Jul - Nov). P.falciparum is the main species (>90% prevalence). High prevalence of peripheral and placental P.falciparum infection at delivery during the high transmission season (32% and 34%). >50% infection detected among children under 5.	infants born to women whop articipated in the randomized controlled trial (COSMIC trial)	455	455	455			0.879106	0.879265	0.878947	3	24 weeks (from 1st ANC visit to delivery)	24 weeks + 12 months (post-delivery)	RDT	artemether-lumefantrine (AL)	IPTp-SP + monthly CSST until the last gestational week (community-scheduled screening and treatment)	receive IPTp-SP (intermitten preventive treatment)	Time to first clinical malaria episode in high transmission season (crude HR in stratified analysis)	PP	0.97	0.76	1.25	0.84599999999999997
Additional Screening and Treatment of Malaria During Pregnancy Provides Further Protection Against Malaria and Nonmalarial Fevers During the First Year of Life	Hamtandi Magloire Natama,1,2,3 Eduard Rovira-Vallbona,1 Hermann Sorgho,2 M. Athanase Somé,2 Maminata Traoré-Coulibaly,2 Susana Scott,4 Serge Henri Zango,2,5 Ousséni Sawadogo,2 Sibiri Claude Zongo,2 Innocent Valéa,2 Petra F. Mens,6 Henk D. F. H. Schallig,6 Luc Kestens,1,3 Halidou Tinto,2,5 and Anna Rosanas-Urgell1	10.1093/infdis/jiy140	2018	Burkina Faso	randomised controlled trial followed by observational birth cohort study	No	Cluster	Nanoro, rural area in the central-west region	year-round transmission with high seasonality (peak Jul - Nov). P.falciparum is the main species (>90% prevalence). High prevalence of peripheral and placental P.falciparum infection at delivery during the high transmission season (32% and 34%). >50% infection detected among children under 5.	infants born to women whop articipated in the randomized controlled trial (COSMIC trial)	761	761	761	378	752	0.879106	0.879265	0.878947	3	24 weeks (from 1st ANC visit to delivery)	24 weeks + 12 months (post-delivery)	RDT	artemether-lumefantrine (AL)	IPTp-SP + monthly CSST until the last gestational week (community-scheduled screening and treatment)	receive IPTp-SP (intermitten preventive treatment)	OR of P.falciparum infection	PP	1.2	0.82	1.74	0.34799999999999998				Y	5
Additional Screening and Treatment of Malaria During Pregnancy Provides Further Protection Against Malaria and Nonmalarial Fevers During the First Year of Life	Hamtandi Magloire Natama,1,2,3 Eduard Rovira-Vallbona,1 Hermann Sorgho,2 M. Athanase Somé,2 Maminata Traoré-Coulibaly,2 Susana Scott,4 Serge Henri Zango,2,5 Ousséni Sawadogo,2 Sibiri Claude Zongo,2 Innocent Valéa,2 Petra F. Mens,6 Henk D. F. H. Schallig,6 Luc Kestens,1,3 Halidou Tinto,2,5 and Anna Rosanas-Urgell1	10.1093/infdis/jiy140	2018	Burkina Faso	randomised controlled trial followed by observational birth cohort study	No	Cluster	Nanoro, rural area in the central-west region	year-round transmission with high seasonality (peak Jul - Nov). P.falciparum is the main species (>90% prevalence). High prevalence of peripheral and placental P.falciparum infection at delivery during the high transmission season (32% and 34%). >50% infection detected among children under 5.	infants born to women whop articipated in the randomized controlled trial (COSMIC trial)	761	761	761	378	752	0.879106	0.879265	0.878947	3	24 weeks (from 1st ANC visit to delivery)	24 weeks + 12 months (post-delivery)	RDT	artemether-lumefantrine (AL)	IPTp-SP + monthly CSST until the last gestational week (community-scheduled screening and treatment)	receive IPTp-SP (intermitten preventive treatment)	Incidence of clinical malaria episode (IRR) in the first 12 months	PP	0.95	0.82	1.1	0.45900000000000002				Y	5
Additional Screening and Treatment of Malaria During Pregnancy Provides Further Protection Against Malaria and Nonmalarial Fevers During the First Year of Life	Hamtandi Magloire Natama,1,2,3 Eduard Rovira-Vallbona,1 Hermann Sorgho,2 M. Athanase Somé,2 Maminata Traoré-Coulibaly,2 Susana Scott,4 Serge Henri Zango,2,5 Ousséni Sawadogo,2 Sibiri Claude Zongo,2 Innocent Valéa,2 Petra F. Mens,6 Henk D. F. H. Schallig,6 Luc Kestens,1,3 Halidou Tinto,2,5 and Anna Rosanas-Urgell1	10.1093/infdis/jiy140	2018	Burkina Faso	randomised controlled trial followed by observational birth cohort study	No	Cluster	Nanoro, rural area in the central-west region	year-round transmission with high seasonality (peak Jul - Nov). P.falciparum is the main species (>90% prevalence). High prevalence of peripheral and placental P.falciparum infection at delivery during the high transmission season (32% and 34%). >50% infection detected among children under 5.	infants born to women whop articipated in the randomized controlled trial (COSMIC trial)	455	455	455			0.879106	0.879265	0.878947	3	24 weeks (from 1st ANC visit to delivery)	24 weeks + 12 months (post-delivery)	RDT	artemether-lumefantrine (AL)	IPTp-SP + monthly CSST until the last gestational week (community-scheduled screening and treatment)	receive IPTp-SP (intermitten preventive treatment)	Incidence of clinical malaria episode (IRR) during the first 12 months (infants born in high season)	PP	0.99	0.82	1.2	0.94099999999999995
Additional Screening and Treatment of Malaria During Pregnancy Provides Further Protection Against Malaria and Nonmalarial Fevers During the First Year of Life	Hamtandi Magloire Natama,1,2,3 Eduard Rovira-Vallbona,1 Hermann Sorgho,2 M. Athanase Somé,2 Maminata Traoré-Coulibaly,2 Susana Scott,4 Serge Henri Zango,2,5 Ousséni Sawadogo,2 Sibiri Claude Zongo,2 Innocent Valéa,2 Petra F. Mens,6 Henk D. F. H. Schallig,6 Luc Kestens,1,3 Halidou Tinto,2,5 and Anna Rosanas-Urgell1	10.1093/infdis/jiy140	2018	Burkina Faso	randomised controlled trial followed by observational birth cohort study	No	Cluster	Nanoro, rural area in the central-west region	year-round transmission with high seasonality (peak Jul - Nov). P.falciparum is the main species (>90% prevalence). High prevalence of peripheral and placental P.falciparum infection at delivery during the high transmission season (32% and 34%). >50% infection detected among children under 5.	infants born to women whop articipated in the randomized controlled trial (COSMIC trial)	279	279	279			0.879106	0.879265	0.878947	3	24 weeks (from 1st ANC visit to delivery)	24 weeks + 12 months (post-delivery)	RDT	artemether-lumefantrine (AL)	IPTp-SP + monthly CSST until the last gestational week (community-scheduled screening and treatment)	receive IPTp-SP (intermitten preventive treatment)	Incidence of clinical malaria episode (IRR) during the first 12 months (infants born in low season)	PP	0.91	0.72	1.14	0.40899999999999997
Community-based Malaria Screening and Treatment for Pregnant Women Receiving Standard Intermittent Preventive Treatment With Sulfadoxine-Pyrimethamine: A Multicenter (The Gambia, Burkina Faso, and Benin) Cluster-randomized Controlled Trial	COSMIC Consortium	10.1093/cid/ciy522	2019	Gambia, Burkina Faso, Benin	randomised controlled trial	No	Cluster	Nanoro in Burkina Faso, Upper river region in Gambia, Glo-Djigbe, Zinvie and Ze districts in Benin.	Gambia/Burkina Faso - highly seasonal (Jul - Dec) Benin - perenial transmission with peak during two rainy seasons per year (Apr - Jul, Oct - Nov)	All reisdent pregnant women in 30 villages of the study sites. Malaria prevalence around 5.3% in Gambia, 27.9% in Burkina Faso, 30% in Benin. SP resistance high in Benin, moderate in Gambia and Burkina Faso. Overall high ILLN use (>70%)	971	0	0	971	971	0.742639	0.730627	0.664336	3	24 weeks (from 1st ANC visit to delivery)	24 weeks (from 1st ANC visit to delivery)	RDT (SD Biolione)	artemether-lumefantrine (AL)	IPTp-SP + monthly CSST until the last gestational week (community-scheduled screening and treatment)	2 rounds of IPTp-SP during their 2nd - 3rd trimester, only tested and treated when symptomatic	% of infected women receiving treatment in Benin (RR)	PP	1.71	0.99	2.94	5.5E-2		0.9	0.42399999999999999	Y	3
Community-based Malaria Screening and Treatment for Pregnant Women Receiving Standard Intermittent Preventive Treatment With Sulfadoxine-Pyrimethamine: A Multicenter (The Gambia, Burkina Faso, and Benin) Cluster-randomized Controlled Trial	COSMIC Consortium	10.1093/cid/ciy522	2019	Gambia, Burkina Faso, Benin	randomised controlled trial	No	Cluster	Nanoro in Burkina Faso, Upper river region in Gambia, Glo-Djigbe, Zinvie and Ze districts in Benin.	Gambia/Burkina Faso - highly seasonal (Jul - Dec) Benin - perenial transmission with peak during two rainy seasons per year (Apr - Jul, Oct - Nov)	All reisdent pregnant women in 30 villages of the study sites. Malaria prevalence around 5.3% in Gambia, 27.9% in Burkina Faso, 30% in Benin. SP resistance high in Benin, moderate in Gambia and Burkina Faso. Overall high ILLN use (>70%)	1960	0	0	1960	1960	0.942347	0.947421	0.936975	4	24 weeks (from 1st ANC visit to delivery)	24 weeks (from 1st ANC visit to delivery)	RDT (SD Biolione)	artemether-lumefantrine (AL)	IPTp-SP + monthly CSST until the last gestational week (community-scheduled screening and treatment)	2 rounds of IPTp-SP during their 2nd - 3rd trimester, only tested and treated when symptomatic	% of infected women receiving treatment in Gambia (RR)	PP	1.23	0.66	2.29	0.51500000000000001				Y	3
Community-based Malaria Screening and Treatment for Pregnant Women Receiving Standard Intermittent Preventive Treatment With Sulfadoxine-Pyrimethamine: A Multicenter (The Gambia, Burkina Faso, and Benin) Cluster-randomized Controlled Trial	COSMIC Consortium	10.1093/cid/ciy522	2019	Gambia, Burkina Faso, Benin	randomised controlled trial	No	Cluster	Nanoro in Burkina Faso, Upper river region in Gambia, Glo-Djigbe, Zinvie and Ze districts in Benin.	Gambia/Burkina Faso - highly seasonal (Jul - Dec) Benin - perenial transmission with peak during two rainy seasons per year (Apr - Jul, Oct - Nov)	All reisdent pregnant women in 30 villages of the study sites. Malaria prevalence around 5.3% in Gambia, 27.9% in Burkina Faso, 30% in Benin. SP resistance high in Benin, moderate in Gambia and Burkina Faso. Overall high ILLN use (>70%)	1800	0	0	1800	1800	0.965556	0.968889	0.962222	3	24 weeks (from 1st ANC visit to delivery)	24 weeks (from 1st ANC visit to delivery)	RDT (SD Biolione)	artemether-lumefantrine (AL)	IPTp-SP + monthly CSST until the last gestational week (community-scheduled screening and treatment)	2 rounds of IPTp-SP during their 2nd - 3rd trimester, only tested and treated when symptomatic	% of infected women receiving treatment in Burkina Faso (RR)	PP	1.08	0.94	1.25	0.27400000000000002				Y	3
Community-based Malaria Screening and Treatment for Pregnant Women Receiving Standard Intermittent Preventive Treatment With Sulfadoxine-Pyrimethamine: A Multicenter (The Gambia, Burkina Faso, and Benin) Cluster-randomized Controlled Trial	COSMIC Consortium	10.1093/cid/ciy522	2019	Gambia, Burkina Faso, Benin	randomised controlled trial	No	Cluster	Nanoro in Burkina Faso, Upper river region in Gambia, Glo-Djigbe, Zinvie and Ze districts in Benin.	Gambia/Burkina Faso - highly seasonal (Jul - Dec) Benin - perenial transmission with peak during two rainy seasons per year (Apr - Jul, Oct - Nov)	All reisdent pregnant women in 30 villages of the study sites. Malaria prevalence around 5.3% in Gambia, 27.9% in Burkina Faso, 30% in Benin. SP resistance high in Benin, moderate in Gambia and Burkina Faso. Overall high ILLN use (>70%)	3760	0	0	3760	3760	0.953457	0.957547	0.949244	3	24 weeks (from 1st ANC visit to delivery)	24 weeks (from 1st ANC visit to delivery)	RDT (SD Biolione)	artemether-lumefantrine (AL)	IPTp-SP + monthly CSST until the last gestational week (community-scheduled screening and treatment)	2 rounds of IPTp-SP during their 2nd - 3rd trimester, only tested and treated when symptomatic	Placental malaria incidence in Burkina Faso and Gambia (any infection)	PP	1.09	0.8	1.48	0.58799999999999997		0.33	0.32
Community-based Malaria Screening and Treatment for Pregnant Women Receiving Standard Intermittent Preventive Treatment With Sulfadoxine-Pyrimethamine: A Multicenter (The Gambia, Burkina Faso, and Benin) Cluster-randomized Controlled Trial	COSMIC Consortium	10.1093/cid/ciy522	2019	Gambia, Burkina Faso, Benin	randomised controlled trial	No	Cluster	Nanoro in Burkina Faso, Upper river region in Gambia, Glo-Djigbe, Zinvie and Ze districts in Benin.	Gambia/Burkina Faso - highly seasonal (Jul - Dec) Benin - perenial transmission with peak during two rainy seasons per year (Apr - Jul, Oct - Nov)	All reisdent pregnant women in 30 villages of the study sites. Malaria prevalence around 5.3% in Gambia, 27.9% in Burkina Faso, 30% in Benin. SP resistance high in Benin, moderate in Gambia and Burkina Faso. Overall high ILLN use (>70%)	3760	0	0	3760	3760	1.41569	0.957547	0.949244	3	24 weeks (from 1st ANC visit to delivery)	24 weeks (from 1st ANC visit to delivery)	RDT (SD Biolione)	artemether-lumefantrine (AL)	IPTp-SP + monthly CSST until the last gestational week (community-scheduled screening and treatment)	2 rounds of IPTp-SP during their 2nd - 3rd trimester, only tested and treated when symptomatic	Placental malaria incidence in Burkina Faso and Gambia (active infection)	PP	0.99	0.66	1.49	0.97399999999999998		0.04	0.04
Community-based Malaria Screening and Treatment for Pregnant Women Receiving Standard Intermittent Preventive Treatment With Sulfadoxine-Pyrimethamine: A Multicenter (The Gambia, Burkina Faso, and Benin) Cluster-randomized Controlled Trial	COSMIC Consortium	10.1093/cid/ciy522	2019	Gambia, Burkina Faso, Benin	randomised controlled trial	No	Cluster	Nanoro in Burkina Faso, Upper river region in Gambia, Glo-Djigbe, Zinvie and Ze districts in Benin.	Gambia/Burkina Faso - highly seasonal (Jul - Dec) Benin - perenial transmission with peak during two rainy seasons per year (Apr - Jul, Oct - Nov)	All reisdent pregnant women in 30 villages of the study sites. Malaria prevalence around 5.3% in Gambia, 27.9% in Burkina Faso, 30% in Benin. SP resistance high in Benin, moderate in Gambia and Burkina Faso. Overall high ILLN use (>70%)	3760	0	0	3760	3760	2.36915	0.957547	0.949244	3	24 weeks (from 1st ANC visit to delivery)	24 weeks (from 1st ANC visit to delivery)	RDT (SD Biolione)	artemether-lumefantrine (AL)	IPTp-SP + monthly CSST until the last gestational week (community-scheduled screening and treatment)	2 rounds of IPTp-SP during their 2nd - 3rd trimester, only tested and treated when symptomatic	Placental malaria incidence in Burkina Faso and Gambia (past or chronic infection infection)	PP	1.09	0.81	1.46	0.57099999999999995		0.31	0.31
Community-based Malaria Screening and Treatment for Pregnant Women Receiving Standard Intermittent Preventive Treatment With Sulfadoxine-Pyrimethamine: A Multicenter (The Gambia, Burkina Faso, and Benin) Cluster-randomized Controlled Trial	COSMIC Consortium	10.1093/cid/ciy522	2019	Gambia, Burkina Faso, Benin	randomised controlled trial	No	Cluster	Nanoro in Burkina Faso, Upper river region in Gambia, Glo-Djigbe, Zinvie and Ze districts in Benin.	Gambia/Burkina Faso - highly seasonal (Jul - Dec) Benin - perenial transmission with peak during two rainy seasons per year (Apr - Jul, Oct - Nov)	All reisdent pregnant women in 30 villages of the study sites. Malaria prevalence around 5.3% in Gambia, 27.9% in Burkina Faso, 30% in Benin. SP resistance high in Benin, moderate in Gambia and Burkina Faso. Overall high ILLN use (>70%)	971	0	0	971	971	0.742639	0.730627	0.664336	3	24 weeks (from 1st ANC visit to delivery)	24 weeks (from 1st ANC visit to delivery)	RDT (SD Biolione)	artemether-lumefantrine (AL)	IPTp-SP + monthly CSST until the last gestational week (community-scheduled screening and treatment)	2 rounds of IPTp-SP during their 2nd - 3rd trimester, only tested and treated when symptomatic	Total # of positive malaria cases detected in Benin (poisson regression RR)	PP	4.67	2.93	7.44	<0.001				Y	3
Community-based Malaria Screening and Treatment for Pregnant Women Receiving Standard Intermittent Preventive Treatment With Sulfadoxine-Pyrimethamine: A Multicenter (The Gambia, Burkina Faso, and Benin) Cluster-randomized Controlled Trial	COSMIC Consortium	10.1093/cid/ciy522	2019	Gambia, Burkina Faso, Benin	randomised controlled trial	No	Cluster	Nanoro in Burkina Faso, Upper river region in Gambia, Glo-Djigbe, Zinvie and Ze districts in Benin.	Gambia/Burkina Faso - highly seasonal (Jul - Dec) Benin - perenial transmission with peak during two rainy seasons per year (Apr - Jul, Oct - Nov)	All reisdent pregnant women in 30 villages of the study sites. Malaria prevalence around 5.3% in Gambia, 27.9% in Burkina Faso, 30% in Benin. SP resistance high in Benin, moderate in Gambia and Burkina Faso. Overall high ILLN use (>70%)	1960	0	0	1960	1960	0.942347	0.947421	0.936975	4	24 weeks (from 1st ANC visit to delivery)	24 weeks (from 1st ANC visit to delivery)	RDT (SD Biolione)	artemether-lumefantrine (AL)	IPTp-SP + monthly CSST until the last gestational week (community-scheduled screening and treatment)	2 rounds of IPTp-SP during their 2nd - 3rd trimester, only tested and treated when symptomatic	Total # of positive malaria cases detected in Gambia (poisson regression RR)	PP	4.55	2.48	8.34	<0.001				Y	3
Community-based Malaria Screening and Treatment for Pregnant Women Receiving Standard Intermittent Preventive Treatment With Sulfadoxine-Pyrimethamine: A Multicenter (The Gambia, Burkina Faso, and Benin) Cluster-randomized Controlled Trial	COSMIC Consortium	10.1093/cid/ciy522	2019	Gambia, Burkina Faso, Benin	randomised controlled trial	No	Cluster	Nanoro in Burkina Faso, Upper river region in Gambia, Glo-Djigbe, Zinvie and Ze districts in Benin.	Gambia/Burkina Faso - highly seasonal (Jul - Dec) Benin - perenial transmission with peak during two rainy seasons per year (Apr - Jul, Oct - Nov)	All reisdent pregnant women in 30 villages of the study sites. Malaria prevalence around 5.3% in Gambia, 27.9% in Burkina Faso, 30% in Benin. SP resistance high in Benin, moderate in Gambia and Burkina Faso. Overall high ILLN use (>70%)	1800	0	0	1800	1800	0.965556	0.968889	0.962222	3	24 weeks (from 1st ANC visit to delivery)	24 weeks (from 1st ANC visit to delivery)	RDT (SD Biolione)	artemether-lumefantrine (AL)	IPTp-SP + monthly CSST until the last gestational week (community-scheduled screening and treatment)	2 rounds of IPTp-SP during their 2nd - 3rd trimester, only tested and treated when symptomatic	Total # of positive malaria cases detected in Burkina Faso (poisson regression RR)	PP	1.56	1.13	2.15	6.0000000000000001E-3				Y	3
Community-based Malaria Screening and Treatment for Pregnant Women Receiving Standard Intermittent Preventive Treatment With Sulfadoxine-Pyrimethamine: A Multicenter (The Gambia, Burkina Faso, and Benin) Cluster-randomized Controlled Trial	COSMIC Consortium	10.1093/cid/ciy522	2019	Gambia, Burkina Faso, Benin	randomised controlled trial	No	Cluster	Nanoro in Burkina Faso, Upper river region in Gambia, Glo-Djigbe, Zinvie and Ze districts in Benin.	Gambia/Burkina Faso - highly seasonal (Jul - Dec) Benin - perenial transmission with peak during two rainy seasons per year (Apr - Jul, Oct - Nov)	All reisdent pregnant women in 30 villages of the study sites. Malaria prevalence around 5.3% in Gambia, 27.9% in Burkina Faso, 30% in Benin. SP resistance high in Benin, moderate in Gambia and Burkina Faso. Overall high ILLN use (>70%)	3760	0	0	3760	3760	0.953457	0.957547	0.949244	3	24 weeks (from 1st ANC visit to delivery)	24 weeks (from 1st ANC visit to delivery)	RDT (SD Biolione)	artemether-lumefantrine (AL)	IPTp-SP + monthly CSST until the last gestational week (community-scheduled screening and treatment)	2 rounds of IPTp-SP during their 2nd - 3rd trimester, only tested and treated when symptomatic	Adjusted OR of placental malaria	PP	1.06	0.78	1.44	0.72199999999999998		0.33	0.32	Y	4
Community-based Malaria Screening and Treatment for Pregnant Women Receiving Standard Intermittent Preventive Treatment With Sulfadoxine-Pyrimethamine: A Multicenter (The Gambia, Burkina Faso, and Benin) Cluster-randomized Controlled Trial	COSMIC Consortium	10.1093/cid/ciy522	2019	Gambia, Burkina Faso, Benin	randomised controlled trial	No	Cluster	Nanoro in Burkina Faso, Upper river region in Gambia, Glo-Djigbe, Zinvie and Ze districts in Benin.	Gambia/Burkina Faso - highly seasonal (Jul - Dec) Benin - perenial transmission with peak during two rainy seasons per year (Apr - Jul, Oct - Nov)	All reisdent pregnant women in 30 villages of the study sites. Malaria prevalence around 5.3% in Gambia, 27.9% in Burkina Faso, 30% in Benin. SP resistance high in Benin, moderate in Gambia and Burkina Faso. Overall high ILLN use (>70%)	4731	0	0	4731	4731	0.901712	0.907347	0.89566	3	24 weeks (from 1st ANC visit to delivery)	24 weeks (from 1st ANC visit to delivery)	RDT (SD Biolione)	artemether-lumefantrine (AL)	IPTp-SP + monthly CSST until the last gestational week (community-scheduled screening and treatment)	2 rounds of IPTp-SP during their 2nd - 3rd trimester, only tested and treated when symptomatic	Adjusted OR for maternal peripheral infection (measured by PCR)	PP	0.92	0.74	1.15	0.45600000000000002		0.1066	0.1095	Y	4
Community-based Malaria Screening and Treatment for Pregnant Women Receiving Standard Intermittent Preventive Treatment With Sulfadoxine-Pyrimethamine: A Multicenter (The Gambia, Burkina Faso, and Benin) Cluster-randomized Controlled Trial	COSMIC Consortium	10.1093/cid/ciy522	2019	Gambia, Burkina Faso, Benin	randomised controlled trial	No	Cluster	Nanoro in Burkina Faso, Upper river region in Gambia, Glo-Djigbe, Zinvie and Ze districts in Benin.	Gambia/Burkina Faso - highly seasonal (Jul - Dec) Benin - perenial transmission with peak during two rainy seasons per year (Apr - Jul, Oct - Nov)	All reisdent pregnant women in 30 villages of the study sites. Malaria prevalence around 5.3% in Gambia, 27.9% in Burkina Faso, 30% in Benin. SP resistance high in Benin, moderate in Gambia and Burkina Faso. Overall high ILLN use (>70%)	1800	0	0	1800	1800	0.965556	0.968889	0.962222	3	24 weeks (from 1st ANC visit to delivery)	24 weeks (from 1st ANC visit to delivery)	RDT (SD Biolione)	artemether-lumefantrine (AL)	IPTp-SP + monthly CSST until the last gestational week (community-scheduled screening and treatment)	2 rounds of IPTp-SP during their 2nd - 3rd trimester, only tested and treated when symptomatic	Adjusted OR of placental malaria (any infection) - Burkina Faso	PP	0.91	0.64	1.3	0.61499999999999999		0.56010000000000004	0.58450000000000002	Y	4
Community-based Malaria Screening and Treatment for Pregnant Women Receiving Standard Intermittent Preventive Treatment With Sulfadoxine-Pyrimethamine: A Multicenter (The Gambia, Burkina Faso, and Benin) Cluster-randomized Controlled Trial	COSMIC Consortium	10.1093/cid/ciy522	2019	Gambia, Burkina Faso, Benin	randomised controlled trial	No	Cluster	Nanoro in Burkina Faso, Upper river region in Gambia, Glo-Djigbe, Zinvie and Ze districts in Benin.	Gambia/Burkina Faso - highly seasonal (Jul - Dec) Benin - perenial transmission with peak during two rainy seasons per year (Apr - Jul, Oct - Nov)	All reisdent pregnant women in 30 villages of the study sites. Malaria prevalence around 5.3% in Gambia, 27.9% in Burkina Faso, 30% in Benin. SP resistance high in Benin, moderate in Gambia and Burkina Faso. Overall high ILLN use (>70%)	1800	0	0	1800	1800	0.965556	0.968889	0.962222	3	24 weeks (from 1st ANC visit to delivery)	24 weeks (from 1st ANC visit to delivery)	RDT (SD Biolione)	artemether-lumefantrine (AL)	IPTp-SP + monthly CSST until the last gestational week (community-scheduled screening and treatment)	2 rounds of IPTp-SP during their 2nd - 3rd trimester, only tested and treated when symptomatic	Adjusted OR of placental malaria (active acute/chronic infection) - Burkina Faso	PP	0.81	0.5	1.31	0.38100000000000001		6.4199999999999993E-2	7.4499999999999997E-2	Y	4
Community-based Malaria Screening and Treatment for Pregnant Women Receiving Standard Intermittent Preventive Treatment With Sulfadoxine-Pyrimethamine: A Multicenter (The Gambia, Burkina Faso, and Benin) Cluster-randomized Controlled Trial	COSMIC Consortium	10.1093/cid/ciy522	2019	Gambia, Burkina Faso, Benin	randomised controlled trial	No	Cluster	Nanoro in Burkina Faso, Upper river region in Gambia, Glo-Djigbe, Zinvie and Ze districts in Benin.	Gambia/Burkina Faso - highly seasonal (Jul - Dec) Benin - perenial transmission with peak during two rainy seasons per year (Apr - Jul, Oct - Nov)	All reisdent pregnant women in 30 villages of the study sites. Malaria prevalence around 5.3% in Gambia, 27.9% in Burkina Faso, 30% in Benin. SP resistance high in Benin, moderate in Gambia and Burkina Faso. Overall high ILLN use (>70%)	1800	0	0	1800	1800	0.965556	0.968889	0.962222	3	24 weeks (from 1st ANC visit to delivery)	24 weeks (from 1st ANC visit to delivery)	RDT (SD Biolione)	artemether-lumefantrine (AL)	IPTp-SP + monthly CSST until the last gestational week (community-scheduled screening and treatment)	2 rounds of IPTp-SP during their 2nd - 3rd trimester, only tested and treated when symptomatic	Adjusted OR of placental malaria (apast/chronic infection) - Burkina Faso	PP	0.94	0.67	1.33	0.74399999999999999		0.54749999999999999	0.56950000000000001	Y	4
Community-based Malaria Screening and Treatment for Pregnant Women Receiving Standard Intermittent Preventive Treatment With Sulfadoxine-Pyrimethamine: A Multicenter (The Gambia, Burkina Faso, and Benin) Cluster-randomized Controlled Trial	COSMIC Consortium	10.1093/cid/ciy522	2019	Gambia, Burkina Faso, Benin	randomised controlled trial	No	Cluster	Nanoro in Burkina Faso, Upper river region in Gambia, Glo-Djigbe, Zinvie and Ze districts in Benin.	Gambia/Burkina Faso - highly seasonal (Jul - Dec) Benin - perenial transmission with peak during two rainy seasons per year (Apr - Jul, Oct - Nov)	All reisdent pregnant women in 30 villages of the study sites. Malaria prevalence around 5.3% in Gambia, 27.9% in Burkina Faso, 30% in Benin. SP resistance high in Benin, moderate in Gambia and Burkina Faso. Overall high ILLN use (>70%)	1800	0	0	1800	1800	0.965556	0.968889	0.962222	3	24 weeks (from 1st ANC visit to delivery)	24 weeks (from 1st ANC visit to delivery)	RDT (SD Biolione)	artemether-lumefantrine (AL)	IPTp-SP + monthly CSST until the last gestational week (community-scheduled screening and treatment)	2 rounds of IPTp-SP during their 2nd - 3rd trimester, only tested and treated when symptomatic	Adjusted OR of placental malaria (acute infection only) - Burkina Faso	PP	0.65	0.27	1.55	0.33300000000000002		1.26E-2	1.8599999999999998E-2	Y	4
Community-based Malaria Screening and Treatment for Pregnant Women Receiving Standard Intermittent Preventive Treatment With Sulfadoxine-Pyrimethamine: A Multicenter (The Gambia, Burkina Faso, and Benin) Cluster-randomized Controlled Trial	COSMIC Consortium	10.1093/cid/ciy522	2019	Gambia, Burkina Faso, Benin	randomised controlled trial	No	Cluster	Nanoro in Burkina Faso, Upper river region in Gambia, Glo-Djigbe, Zinvie and Ze districts in Benin.	Gambia/Burkina Faso - highly seasonal (Jul - Dec) Benin - perenial transmission with peak during two rainy seasons per year (Apr - Jul, Oct - Nov)	All reisdent pregnant women in 30 villages of the study sites. Malaria prevalence around 5.3% in Gambia, 27.9% in Burkina Faso, 30% in Benin. SP resistance high in Benin, moderate in Gambia and Burkina Faso. Overall high ILLN use (>70%)	1800	0	0	1800	1800	0.965556	0.968889	0.962222	3	24 weeks (from 1st ANC visit to delivery)	24 weeks (from 1st ANC visit to delivery)	RDT (SD Biolione)	artemether-lumefantrine (AL)	IPTp-SP + monthly CSST until the last gestational week (community-scheduled screening and treatment)	2 rounds of IPTp-SP during their 2nd - 3rd trimester, only tested and treated when symptomatic	Adjusted OR of maternal peripheral infection at delivery - Burkina Faso	PP	0.98	0.75	1.28	0.86699999999999999		0.17829999999999999	0.17530000000000001	Y	4
Community-based Malaria Screening and Treatment for Pregnant Women Receiving Standard Intermittent Preventive Treatment With Sulfadoxine-Pyrimethamine: A Multicenter (The Gambia, Burkina Faso, and Benin) Cluster-randomized Controlled Trial	COSMIC Consortium	10.1093/cid/ciy522	2019	Gambia, Burkina Faso, Benin	randomised controlled trial	No	Cluster	Nanoro in Burkina Faso, Upper river region in Gambia, Glo-Djigbe, Zinvie and Ze districts in Benin.	Gambia/Burkina Faso - highly seasonal (Jul - Dec) Benin - perenial transmission with peak during two rainy seasons per year (Apr - Jul, Oct - Nov)	All reisdent pregnant women in 30 villages of the study sites. Malaria prevalence around 5.3% in Gambia, 27.9% in Burkina Faso, 30% in Benin. SP resistance high in Benin, moderate in Gambia and Burkina Faso. Overall high ILLN use (>70%)	1960	0	0	1960	1960	0.942347	0.947421	0.936975	4	24 weeks (from 1st ANC visit to delivery)	24 weeks (from 1st ANC visit to delivery)	RDT (SD Biolione)	artemether-lumefantrine (AL)	IPTp-SP + monthly CSST until the last gestational week (community-scheduled screening and treatment)	2 rounds of IPTp-SP during their 2nd - 3rd trimester, only tested and treated when symptomatic	Adjusted OR of placental malaria (any infection) - Gambia	PP	1.21	0.72	2.05	0.46700000000000003		0.14660000000000001	0.1047	Y	4
Community-based Malaria Screening and Treatment for Pregnant Women Receiving Standard Intermittent Preventive Treatment With Sulfadoxine-Pyrimethamine: A Multicenter (The Gambia, Burkina Faso, and Benin) Cluster-randomized Controlled Trial	COSMIC Consortium	10.1093/cid/ciy522	2019	Gambia, Burkina Faso, Benin	randomised controlled trial	No	Cluster	Nanoro in Burkina Faso, Upper river region in Gambia, Glo-Djigbe, Zinvie and Ze districts in Benin.	Gambia/Burkina Faso - highly seasonal (Jul - Dec) Benin - perenial transmission with peak during two rainy seasons per year (Apr - Jul, Oct - Nov)	All reisdent pregnant women in 30 villages of the study sites. Malaria prevalence around 5.3% in Gambia, 27.9% in Burkina Faso, 30% in Benin. SP resistance high in Benin, moderate in Gambia and Burkina Faso. Overall high ILLN use (>70%)	1960	0	0	1960	1960	0.942347	0.947421	0.936975	4	24 weeks (from 1st ANC visit to delivery)	24 weeks (from 1st ANC visit to delivery)	RDT (SD Biolione)	artemether-lumefantrine (AL)	IPTp-SP + monthly CSST until the last gestational week (community-scheduled screening and treatment)	2 rounds of IPTp-SP during their 2nd - 3rd trimester, only tested and treated when symptomatic	Adjusted OR of placental malaria (active acute/chronic infection) - Gambia	PP	1.19	0.56	2.56	0.65100000000000002		2.0899999999999998E-2	1.41E-2	Y	4
Community-based Malaria Screening and Treatment for Pregnant Women Receiving Standard Intermittent Preventive Treatment With Sulfadoxine-Pyrimethamine: A Multicenter (The Gambia, Burkina Faso, and Benin) Cluster-randomized Controlled Trial	COSMIC Consortium	10.1093/cid/ciy522	2019	Gambia, Burkina Faso, Benin	randomised controlled trial	No	Cluster	Nanoro in Burkina Faso, Upper river region in Gambia, Glo-Djigbe, Zinvie and Ze districts in Benin.	Gambia/Burkina Faso - highly seasonal (Jul - Dec) Benin - perenial transmission with peak during two rainy seasons per year (Apr - Jul, Oct - Nov)	All reisdent pregnant women in 30 villages of the study sites. Malaria prevalence around 5.3% in Gambia, 27.9% in Burkina Faso, 30% in Benin. SP resistance high in Benin, moderate in Gambia and Burkina Faso. Overall high ILLN use (>70%)	1960	0	0	1960	1960	0.942347	0.947421	0.936975	4	24 weeks (from 1st ANC visit to delivery)	24 weeks (from 1st ANC visit to delivery)	RDT (SD Biolione)	artemether-lumefantrine (AL)	IPTp-SP + monthly CSST until the last gestational week (community-scheduled screening and treatment)	2 rounds of IPTp-SP during their 2nd - 3rd trimester, only tested and treated when symptomatic	Adjusted OR of placental malaria (apast/chronic infection) - Gambia	PP	1.21	0.72	2	0.46300000000000002		0.13009999999999999	9.4100000000000003E-2	Y	4
Community-based Malaria Screening and Treatment for Pregnant Women Receiving Standard Intermittent Preventive Treatment With Sulfadoxine-Pyrimethamine: A Multicenter (The Gambia, Burkina Faso, and Benin) Cluster-randomized Controlled Trial	COSMIC Consortium	10.1093/cid/ciy522	2019	Gambia, Burkina Faso, Benin	randomised controlled trial	No	Cluster	Nanoro in Burkina Faso, Upper river region in Gambia, Glo-Djigbe, Zinvie and Ze districts in Benin.	Gambia/Burkina Faso - highly seasonal (Jul - Dec) Benin - perenial transmission with peak during two rainy seasons per year (Apr - Jul, Oct - Nov)	All reisdent pregnant women in 30 villages of the study sites. Malaria prevalence around 5.3% in Gambia, 27.9% in Burkina Faso, 30% in Benin. SP resistance high in Benin, moderate in Gambia and Burkina Faso. Overall high ILLN use (>70%)	1960	0	0	1960	1960	0.942347	0.947421	0.936975	4	24 weeks (from 1st ANC visit to delivery)	24 weeks (from 1st ANC visit to delivery)	RDT (SD Biolione)	artemether-lumefantrine (AL)	IPTp-SP + monthly CSST until the last gestational week (community-scheduled screening and treatment)	2 rounds of IPTp-SP during their 2nd - 3rd trimester, only tested and treated when symptomatic	Adjusted OR of maternal peripheral infection at delivery - Gambia	PP	0.83	0.38	1.82	0.64		2.6100000000000002E-2	2.58E-2	Y	4
Community-based Malaria Screening and Treatment for Pregnant Women Receiving Standard Intermittent Preventive Treatment With Sulfadoxine-Pyrimethamine: A Multicenter (The Gambia, Burkina Faso, and Benin) Cluster-randomized Controlled Trial	COSMIC Consortium	10.1093/cid/ciy522	2019	Gambia, Burkina Faso, Benin	randomised controlled trial	No	Cluster	Nanoro in Burkina Faso, Upper river region in Gambia, Glo-Djigbe, Zinvie and Ze districts in Benin.	Gambia/Burkina Faso - highly seasonal (Jul - Dec) Benin - perenial transmission with peak during two rainy seasons per year (Apr - Jul, Oct - Nov)	All reisdent pregnant women in 30 villages of the study sites. Malaria prevalence around 5.3% in Gambia, 27.9% in Burkina Faso, 30% in Benin. SP resistance high in Benin, moderate in Gambia and Burkina Faso. Overall high ILLN use (>70%)	971	0	0	971	971	0.742639	0.730627	0.664336	3	24 weeks (from 1st ANC visit to delivery)	24 weeks (from 1st ANC visit to delivery)	RDT (SD Biolione)	artemether-lumefantrine (AL)	IPTp-SP + monthly CSST until the last gestational week (community-scheduled screening and treatment)	2 rounds of IPTp-SP during their 2nd - 3rd trimester, only tested and treated when symptomatic	Adjusted OR of placental malaria (acute infection only) - Benin	PP	0.75	0.45	1.25	0.26600000000000001		0.112	0.13739999999999999	Y	4
Costs and cost-effectiveness of a large-scale mass testing and treatment intervention for malaria in Southern Province, Zambia	Kafula Silumbe1, Joshua O Yukich2*, Busiku Hamainza3, Adam Bennett4, Duncan Earle1, Mulakwa Kamuliwo3, Richard W Steketee1, Thomas P Eisele2 and John M Miller1	10.1186/s12936-015-0722-3	2015	Zambia	randomised controlled trial	No	Cluster	Southern province in Zambia (4 districts along the lake Kariba). High coverage of ITN since 2007, annual IRS by government at the end of the dry season (Nov - Dec) but potentially excluding hard-to-reach area by transportation.	Emerging region with modest transmission, lower malaria prevalence among children (average prevalence <10%), potentially higher transmission along the lake Kariba. Rainy season between Dec - Apr, peak transmission between Mar - May.	Every consenting household members in catchment areas excluding infants < 3 months. Mostly farmers or fishermen. Mostly brick homes with thatched roofts.	135649						0.62		3	6 months	6 months	RDT (SD Bioline Pf and ICT Mal Pf brands)	artemether-lumefantrine (AL)	3 rounds of MTAT (RDT + AL) with two-month interval (Jun - Jul, Aug - Sep, Oct - Nov)	Delayed MTAT after the intervention	cost-effectiveness (ICER, 2012 USD)	ITT	894
Costs and cost-effectiveness of a large-scale mass testing and treatment intervention for malaria in Southern Province, Zambia	Kafula Silumbe1, Joshua O Yukich2*, Busiku Hamainza3, Adam Bennett4, Duncan Earle1, Mulakwa Kamuliwo3, Richard W Steketee1, Thomas P Eisele2 and John M Miller1	10.1186/s12936-015-0722-3	2015	Zambia	randomised controlled trial	No	Cluster	Southern province in Zambia (4 districts along the lake Kariba). High coverage of ITN since 2007, annual IRS by government at the end of the dry season (Nov - Dec) but potentially excluding hard-to-reach area by transportation.	Emerging region with modest transmission, lower malaria prevalence among children (average prevalence <10%), potentially higher transmission along the lake Kariba. Rainy season between Dec - Apr, peak transmission between Mar - May.	Every consenting household members in catchment areas excluding infants < 3 months. Mostly farmers or fishermen. Mostly brick homes with thatched roofts.	135649						0.62		3	6 months	6 months	RDT (SD Bioline Pf and ICT Mal Pf brands)	artemether-lumefantrine (AL)	3 rounds of MTAT (RDT + AL) with two-month interval (Jun - Jul, Aug - Sep, Oct - Nov)	Delayed MTAT after the intervention	cost per test administered	ITT	4.39	1.62	13.96
Costs and cost-effectiveness of a large-scale mass testing and treatment intervention for malaria in Southern Province, Zambia	Kafula Silumbe1, Joshua O Yukich2*, Busiku Hamainza3, Adam Bennett4, Duncan Earle1, Mulakwa Kamuliwo3, Richard W Steketee1, Thomas P Eisele2 and John M Miller1	10.1186/s12936-015-0722-3	2015	Zambia	randomised controlled trial	No	Cluster	Southern province in Zambia (4 districts along the lake Kariba). High coverage of ITN since 2007, annual IRS by government at the end of the dry season (Nov - Dec) but potentially excluding hard-to-reach area by transportation.	Emerging region with modest transmission, lower malaria prevalence among children (average prevalence <10%), potentially higher transmission along the lake Kariba. Rainy season between Dec - Apr, peak transmission between Mar - May.	Every consenting household members in catchment areas excluding infants < 3 months. Mostly farmers or fishermen. Mostly brick homes with thatched roofts.	135649						0.62		3	6 months	6 months	RDT (SD Bioline Pf and ICT Mal Pf brands)	artemether-lumefantrine (AL)	3 rounds of MTAT (RDT + AL) with two-month interval (Jun - Jul, Aug - Sep, Oct - Nov)	Delayed MTAT after the intervention	cost per treatment adminsitered	ITT	34.74	3.87	3835
Costs and cost-effectiveness of a large-scale mass testing and treatment intervention for malaria in Southern Province, Zambia	Kafula Silumbe1, Joshua O Yukich2*, Busiku Hamainza3, Adam Bennett4, Duncan Earle1, Mulakwa Kamuliwo3, Richard W Steketee1, Thomas P Eisele2 and John M Miller1	10.1186/s12936-015-0722-3	2015	Zambia	randomised controlled trial	No	Cluster	Southern province in Zambia (4 districts along the lake Kariba). High coverage of ITN since 2007, annual IRS by government at the end of the dry season (Nov - Dec) but potentially excluding hard-to-reach area by transportation.	Emerging region with modest transmission, lower malaria prevalence among children (average prevalence <10%), potentially higher transmission along the lake Kariba. Rainy season between Dec - Apr, peak transmission between Mar - May.	Every consenting household members in catchment areas excluding infants < 3 months. Mostly farmers or fishermen. Mostly brick homes with thatched roofts.	135649						0.62		3	6 months	6 months	RDT (SD Bioline Pf and ICT Mal Pf brands)	artemether-lumefantrine (AL)	3 rounds of MTAT (RDT + AL) with two-month interval (Jun - Jul, Aug - Sep, Oct - Nov)	Delayed MTAT after the intervention	cost-effectiveness (ICER per case averted)	ITT	16.278
Costs and cost-effectiveness of a large-scale mass testing and treatment intervention for malaria in Southern Province, Zambia	Kafula Silumbe1, Joshua O Yukich2*, Busiku Hamainza3, Adam Bennett4, Duncan Earle1, Mulakwa Kamuliwo3, Richard W Steketee1, Thomas P Eisele2 and John M Miller1	10.1186/s12936-015-0722-3	2015	Zambia	randomised controlled trial	No	Cluster	Southern province in Zambia (4 districts along the lake Kariba). High coverage of ITN since 2007, annual IRS by government at the end of the dry season (Nov - Dec) but potentially excluding hard-to-reach area by transportation.	Emerging region with modest transmission, lower malaria prevalence among children (average prevalence <10%), potentially higher transmission along the lake Kariba. Rainy season between Dec - Apr, peak transmission between Mar - May.	Every consenting household members in catchment areas excluding infants < 3 months. Mostly farmers or fishermen. Mostly brick homes with thatched roofts.	135649						0.62		3	6 months	6 months	RDT (SD Bioline Pf and ICT Mal Pf brands)	artemether-lumefantrine (AL)	3 rounds of MTAT (RDT + AL) with two-month interval (Jun - Jul, Aug - Sep, Oct - Nov)	Delayed MTAT after the intervention	cost-effectiveness (ICER per death averted)	ITT	33
Population-Wide Malaria Testing and Treatment with Rapid Diagnostic Tests and Artemether-Lumefantrine in Southern Zambia: A community Randomized Step-Wedge Control Trial Design	David A. Larsen, Adam Bennett, Kafula Silumbe, Busiku Hamainza, Joshua O. Yukich, Joseph Keating, Megan Littrell, John M. Miller, Richard W. Steketee, and Thomas P. Eisele*	10.4269/ajtmh.14-0347	2015	Zambia	randomised controlled trial	No	Cluster	Southern province in Zambia (4 districts along the lake Kariba). High coverage of ITN since 2007, annual IRS by government at the end of the dry season (Nov - Dec) but potentially excluding hard-to-reach area by transportation.	Emerging region with modest transmission, lower malaria prevalence among children (average prevalence <10%), potentially higher transmission along the lake Kariba. Rainy season between Dec - Apr, peak transmission between Mar - May.	Every consenting household members in catchment areas excluding infants < 3 months. Mostly farmers or fishermen. Mostly brick homes with thatched roofts.	811	811	811	415.764	0		0.88		3	6 months	12 months	RDT (SD Bioline Pf and ICT Mal Pf brands)	artemether-lumefantrine (AL)	3 rounds of MTAT (RDT + AL) with two-month interval (Jun - Jul, Aug - Sep, Oct - Nov)	Delayed MTAT after the intervention	malaria paraiste prevalence in children 1- 59 months (high season) - adjusted OR	ITT	0.47	0.24	0.9	2.1999999999999999E-2		29.2% (95% CI 19.6 - 41.2)	44.0% (95% CI 34.8 - 53.8)	Y	7
Population-Wide Malaria Testing and Treatment with Rapid Diagnostic Tests and Artemether-Lumefantrine in Southern Zambia: A community Randomized Step-Wedge Control Trial Design	David A. Larsen, Adam Bennett, Kafula Silumbe, Busiku Hamainza, Joshua O. Yukich, Joseph Keating, Megan Littrell, John M. Miller, Richard W. Steketee, and Thomas P. Eisele*	10.4269/ajtmh.14-0347	2015	Zambia	randomised controlled trial	No	Cluster	Southern province in Zambia (4 districts along the lake Kariba). High coverage of ITN since 2007, annual IRS by government at the end of the dry season (Nov - Dec) but potentially excluding hard-to-reach area by transportation.	Emerging region with modest transmission, lower malaria prevalence among children (average prevalence <10%), potentially higher transmission along the lake Kariba. Rainy season between Dec - Apr, peak transmission between Mar - May.	Every consenting household members in catchment areas excluding infants < 3 months. Mostly farmers or fishermen. Mostly brick homes with thatched roofts.	811	811	811	415.764	0		0.88		3	6 months	12 months	RDT (SD Bioline Pf and ICT Mal Pf brands)	artemether-lumefantrine (AL)	3 rounds of MTAT (RDT + AL) with two-month interval (Jun - Jul, Aug - Sep, Oct - Nov)	Delayed MTAT after the intervention	malaria paraiste prevalence in children 1- 59 months (high season) - adjusted OR	PP	0.55	0.29	1.06	7.1999999999999995E-2		29.2% (95% CI 19.6 - 41.2)	44.0% (95% CI 34.8 - 53.8)	Y	7
Population-Wide Malaria Testing and Treatment with Rapid Diagnostic Tests and Artemether-Lumefantrine in Southern Zambia: A community Randomized Step-Wedge Control Trial Design	David A. Larsen, Adam Bennett, Kafula Silumbe, Busiku Hamainza, Joshua O. Yukich, Joseph Keating, Megan Littrell, John M. Miller, Richard W. Steketee, and Thomas P. Eisele*	10.4269/ajtmh.14-0347	2015	Zambia	randomised controlled trial	No	Cluster	Southern province in Zambia (4 districts along the lake Kariba). High coverage of ITN since 2007, annual IRS by government at the end of the dry season (Nov - Dec) but potentially excluding hard-to-reach area by transportation.	Emerging region with modest transmission, lower malaria prevalence among children (average prevalence <10%), potentially higher transmission along the lake Kariba. Rainy season between Dec - Apr, peak transmission between Mar - May.	Every consenting household members in catchment areas excluding infants < 3 months. Mostly farmers or fishermen. Mostly brick homes with thatched roofts.	811	811	811	415.764	0		0.88		3	6 months	12 months	RDT (SD Bioline Pf and ICT Mal Pf brands)	artemether-lumefantrine (AL)	3 rounds of MTAT (RDT + AL) with two-month interval (Jun - Jul, Aug - Sep, Oct - Nov)	Delayed MTAT after the intervention	Monthly outpatient malaria incidence (suspected + confirmed, IRR in DiD)	ITT	0.65	0.54	0.78	<0.001		1.3900000000000001E-2	1.9199999999999998E-2	Y	3
Population-Wide Malaria Testing and Treatment with Rapid Diagnostic Tests and Artemether-Lumefantrine in Southern Zambia: A community Randomized Step-Wedge Control Trial Design	David A. Larsen, Adam Bennett, Kafula Silumbe, Busiku Hamainza, Joshua O. Yukich, Joseph Keating, Megan Littrell, John M. Miller, Richard W. Steketee, and Thomas P. Eisele*	10.4269/ajtmh.14-0347	2015	Zambia	randomised controlled trial	No	Cluster	Southern province in Zambia (4 districts along the lake Kariba). High coverage of ITN since 2007, annual IRS by government at the end of the dry season (Nov - Dec) but potentially excluding hard-to-reach area by transportation.	Emerging region with modest transmission, lower malaria prevalence among children (average prevalence <10%), potentially higher transmission along the lake Kariba. Rainy season between Dec - Apr, peak transmission between Mar - May.	Every consenting household members in catchment areas excluding infants < 3 months. Mostly farmers or fishermen. Mostly brick homes with thatched roofts.	811	811	811	415.764	0		0.88		3	6 months	12 months	RDT (SD Bioline Pf and ICT Mal Pf brands)	artemether-lumefantrine (AL)	3 rounds of MTAT (RDT + AL) with two-month interval (Jun - Jul, Aug - Sep, Oct - Nov)	Delayed MTAT after the intervention	Monthly outpatient malaria incidence (confirmed only, IRR in DiD)	ITT	0.83	0.68	1.01	7.1999999999999995E-2				Y	3
Population-Wide Malaria Testing and Treatment with Rapid Diagnostic Tests and Artemether-Lumefantrine in Southern Zambia: A community Randomized Step-Wedge Control Trial Design	David A. Larsen, Adam Bennett, Kafula Silumbe, Busiku Hamainza, Joshua O. Yukich, Joseph Keating, Megan Littrell, John M. Miller, Richard W. Steketee, and Thomas P. Eisele*	10.4269/ajtmh.14-0347	2015	Zambia	randomised controlled trial	No	Cluster	Southern province in Zambia (4 districts along the lake Kariba). High coverage of ITN since 2007, annual IRS by government at the end of the dry season (Nov - Dec) but potentially excluding hard-to-reach area by transportation.	Emerging region with modest transmission, lower malaria prevalence among children (average prevalence <10%), potentially higher transmission along the lake Kariba. Rainy season between Dec - Apr, peak transmission between Mar - May.	Every consenting household members in catchment areas excluding infants < 3 months. Mostly farmers or fishermen. Mostly brick homes with thatched roofts.	811	811	811	415.764	0		0.88		3	6 months	12 months	RDT (SD Bioline Pf and ICT Mal Pf brands)	artemether-lumefantrine (AL)	3 rounds of MTAT (RDT + AL) with two-month interval (Jun - Jul, Aug - Sep, Oct - Nov)	Delayed MTAT after the intervention	Monthly outpatient malaria incidence in high transmission area (confirmed only, IRR in DiD)	ITT	0.75	0.6	0.93					Y	3
Population-Wide Malaria Testing and Treatment with Rapid Diagnostic Tests and Artemether-Lumefantrine in Southern Zambia: A community Randomized Step-Wedge Control Trial Design	David A. Larsen, Adam Bennett, Kafula Silumbe, Busiku Hamainza, Joshua O. Yukich, Joseph Keating, Megan Littrell, John M. Miller, Richard W. Steketee, and Thomas P. Eisele*	10.4269/ajtmh.14-0347	2015	Zambia	randomised controlled trial	No	Cluster	Southern province in Zambia (4 districts along the lake Kariba). High coverage of ITN since 2007, annual IRS by government at the end of the dry season (Nov - Dec) but potentially excluding hard-to-reach area by transportation.	Emerging region with modest transmission, lower malaria prevalence among children (average prevalence <10%), potentially higher transmission along the lake Kariba. Rainy season between Dec - Apr, peak transmission between Mar - May.	Every consenting household members in catchment areas excluding infants < 3 months. Mostly farmers or fishermen. Mostly brick homes with thatched roofts.	811	811	811	415.764	0		0.88		3	6 months	12 months	RDT (SD Bioline Pf and ICT Mal Pf brands)	artemether-lumefantrine (AL)	3 rounds of MTAT (RDT + AL) with two-month interval (Jun - Jul, Aug - Sep, Oct - Nov)	Delayed MTAT after the intervention	Monthly outpatient malaria incidence low transmission area (confirmed only, IRR in DiD)	ITT	1.11	0.78	1.58					Y	3
Impact of Community-Based Mass Testing and Treatment on Malaria Infection Prevalence in a High-Transmission Area of Western Kenya: A Cluster Randomized Controlled Trial	Aaron M. Samuels,1, Nobert Awino Odero,2 Wycliffe Odongo,2 Kephas Otieno,2 Vincent Were,2 Ya Ping Shi,1 Tony Sang,2 John Williamson,1 Ryan Wiegand,1 Mary J. Hamel,1 S. Patrick Kachur,1 Laurence Slutsker,1 Kim A. Lindblade,1 Simon K. Kariuki,2 and Meghna R. Desai1	10.1093/cid/ciaa471	2020	Kenya	randomised controlled trial		Cluster	Siaya county, western Kenya (health facilities that has high absolute malaria caseloads, close to the major road, and has minimum overalp with other interventions)	P.Falciparum is predominant strain (>95%). High and perennial with peak prevalence during May–July and November–December, following the long and short rainy seasons, respectively. >50% household had acces sto LLIN. IRS never conducted. Population prevalence 30.6% by microscopy in Jul 2012, 80.2% by PCR. 55% among those who are positive with microscopy were afebrile.	Every consenting household members in catchment areas excluding infants < 1 month	2012	281	741	1068			0.75		3	7 months	12 months	RDT (Carestart™ Malaria HRP-2/pLDH (Pf/PAN) Combo Test RDT; Somerset, NJ, USA) + additional rRT-PCR for the first 5000	dihydroartemisinin-piperaquine (Eurartesim, Sigma-Tau, Pomezia, Italy; or Duo-Cotecxin, Holley-Cotec, China)	3 rounds of MTAT (RDT + dihydroartemisinin-piperaquine) 1) prior to the short rains (sep-Oct), (2) after the short malaria peak (Jan-Feb), and (3) just prior to the long rains (Mar-Apr)	Standard of care	Adjusted ratio of prevalence ratio (aRPR) of malaria by microscopy at year 1 - all age	ITT	0.93	0.79	1.08			31.8% (95% CI 25.6 - 37.8)	39.4% (95% CI 34.2 - 44.5)	Y
Impact of Community-Based Mass Testing and Treatment on Malaria Infection Prevalence in a High-Transmission Area of Western Kenya: A Cluster Randomized Controlled Trial	Aaron M. Samuels,1, Nobert Awino Odero,2 Wycliffe Odongo,2 Kephas Otieno,2 Vincent Were,2 Ya Ping Shi,1 Tony Sang,2 John Williamson,1 Ryan Wiegand,1 Mary J. Hamel,1 S. Patrick Kachur,1 Laurence Slutsker,1 Kim A. Lindblade,1 Simon K. Kariuki,2 and Meghna R. Desai1	10.1093/cid/ciaa471	2020	Kenya	randomised controlled trial		Cluster	Siaya county, western Kenya (health facilities that has high absolute malaria caseloads, close to the major road, and has minimum overalp with other interventions)	P.Falciparum is predominant strain (>95%). High and perennial with peak prevalence during May–July and November–December, following the long and short rainy seasons, respectively. >50% household had acces sto LLIN. IRS never conducted. Population prevalence 30.6% by microscopy in Jul 2012, 80.2% by PCR. 55% among those who are positive with microscopy were afebrile.	Every consenting household members in catchment areas excluding infants < 1 month	1748	253	820	958			0.819		6	19 months	24 months	RDT (Carestart™ Malaria HRP-2/pLDH (Pf/PAN) Combo Test RDT; Somerset, NJ, USA) + additional rRT-PCR for the first 5000	dihydroartemisinin-piperaquine (Eurartesim, Sigma-Tau, Pomezia, Italy; or Duo-Cotecxin, Holley-Cotec, China)	3 rounds of MTAT (RDT + dihydroartemisinin-piperaquine) 1) prior to the short rains (sep-Oct), (2) after the short malaria peak (Jan-Feb), and (3) just prior to the long rains (Mar-Apr)	Standard of care	Adjusted ratio of prevalence ratio (aRPR) of malaria by microscopy at year 2 - all age	ITT	0.92	0.76	1.1			29.8% (95% CI 24.0 - 35.7)	36.1% (95% CI 30.2 - 41.9)	Y
Impact of Community-Based Mass Testing and Treatment on Malaria Infection Prevalence in a High-Transmission Area of Western Kenya: A Cluster Randomized Controlled Trial	Aaron M. Samuels,1, Nobert Awino Odero,2 Wycliffe Odongo,2 Kephas Otieno,2 Vincent Were,2 Ya Ping Shi,1 Tony Sang,2 John Williamson,1 Ryan Wiegand,1 Mary J. Hamel,1 S. Patrick Kachur,1 Laurence Slutsker,1 Kim A. Lindblade,1 Simon K. Kariuki,2 and Meghna R. Desai1	10.1093/cid/ciaa471	2020	Kenya	randomised controlled trial		Cluster	Siaya county, western Kenya (health facilities that has high absolute malaria caseloads, close to the major road, and has minimum overalp with other interventions)	P.Falciparum is predominant strain (>95%). High and perennial with peak prevalence during May–July and November–December, following the long and short rainy seasons, respectively. >50% household had acces sto LLIN. IRS never conducted. Population prevalence 30.6% by microscopy in Jul 2012, 80.2% by PCR. 55% among those who are positive with microscopy were afebrile.	Every consenting household members in catchment areas excluding infants < 1 month	2012	281	741	1068			0.75		3	7 months	12 months	RDT (Carestart™ Malaria HRP-2/pLDH (Pf/PAN) Combo Test RDT; Somerset, NJ, USA) + additional rRT-PCR for the first 5000	dihydroartemisinin-piperaquine (Eurartesim, Sigma-Tau, Pomezia, Italy; or Duo-Cotecxin, Holley-Cotec, China)	3 rounds of MTAT (RDT + dihydroartemisinin-piperaquine) 1) prior to the short rains (sep-Oct), (2) after the short malaria peak (Jan-Feb), and (3) just prior to the long rains (Mar-Apr)	Standard of care	Adjusted ratio of prevalence ratio (aRPR) of malaria by clinical diagnosis at year 1 - all age	ITT	0.82	0.61	1.08			12.6% (95% CI 10.4 - 14.8)	15.6% (95% CI 12.5 - 18.6)	Y
Impact of Community-Based Mass Testing and Treatment on Malaria Infection Prevalence in a High-Transmission Area of Western Kenya: A Cluster Randomized Controlled Trial	Aaron M. Samuels,1, Nobert Awino Odero,2 Wycliffe Odongo,2 Kephas Otieno,2 Vincent Were,2 Ya Ping Shi,1 Tony Sang,2 John Williamson,1 Ryan Wiegand,1 Mary J. Hamel,1 S. Patrick Kachur,1 Laurence Slutsker,1 Kim A. Lindblade,1 Simon K. Kariuki,2 and Meghna R. Desai1	10.1093/cid/ciaa471	2020	Kenya	randomised controlled trial		Cluster	Siaya county, western Kenya (health facilities that has high absolute malaria caseloads, close to the major road, and has minimum overalp with other interventions)	P.Falciparum is predominant strain (>95%). High and perennial with peak prevalence during May–July and November–December, following the long and short rainy seasons, respectively. >50% household had acces sto LLIN. IRS never conducted. Population prevalence 30.6% by microscopy in Jul 2012, 80.2% by PCR. 55% among those who are positive with microscopy were afebrile.	Every consenting household members in catchment areas excluding infants < 1 month	1748	253	820	958			0.819		6	19 months	24 months	RDT (Carestart™ Malaria HRP-2/pLDH (Pf/PAN) Combo Test RDT; Somerset, NJ, USA) + additional rRT-PCR for the first 5000	dihydroartemisinin-piperaquine (Eurartesim, Sigma-Tau, Pomezia, Italy; or Duo-Cotecxin, Holley-Cotec, China)	3 rounds of MTAT (RDT + dihydroartemisinin-piperaquine) 1) prior to the short rains (sep-Oct), (2) after the short malaria peak (Jan-Feb), and (3) just prior to the long rains (Mar-Apr)	Standard of care	Adjusted ratio of prevalence ratio (aRPR) of malaria by clinical diagnosis at year 2 - all age	ITT	0.93	0.67	1.29			10.7% (95% CI 8.4 - 13.0)	11.4% (95% CI 8.8 - 13.9)	Y
Impact of Community-Based Mass Testing and Treatment on Malaria Infection Prevalence in a High-Transmission Area of Western Kenya: A Cluster Randomized Controlled Trial	Aaron M. Samuels,1, Nobert Awino Odero,2 Wycliffe Odongo,2 Kephas Otieno,2 Vincent Were,2 Ya Ping Shi,1 Tony Sang,2 John Williamson,1 Ryan Wiegand,1 Mary J. Hamel,1 S. Patrick Kachur,1 Laurence Slutsker,1 Kim A. Lindblade,1 Simon K. Kariuki,2 and Meghna R. Desai1	10.1093/cid/ciaa471	2020	Kenya	randomised controlled trial		Cluster	Siaya county, western Kenya (health facilities that has high absolute malaria caseloads, close to the major road, and has minimum overalp with other interventions)	P.Falciparum is predominant strain (>95%). High and perennial with peak prevalence during May–July and November–December, following the long and short rainy seasons, respectively. >50% household had acces sto LLIN. IRS never conducted. Population prevalence 30.6% by microscopy in Jul 2012, 80.2% by PCR. 55% among those who are positive with microscopy were afebrile.	Every consenting household members in catchment areas excluding infants < 1 month	2012	281	741	1068			0.75		3	7 months	12 months	RDT (Carestart™ Malaria HRP-2/pLDH (Pf/PAN) Combo Test RDT; Somerset, NJ, USA) + additional rRT-PCR for the first 5000	dihydroartemisinin-piperaquine (Eurartesim, Sigma-Tau, Pomezia, Italy; or Duo-Cotecxin, Holley-Cotec, China)	3 rounds of MTAT (RDT + dihydroartemisinin-piperaquine) 1) prior to the short rains (sep-Oct), (2) after the short malaria peak (Jan-Feb), and (3) just prior to the long rains (Mar-Apr)	Standard of care	Adjusted ratio of prevalence ratio (aRPR) of clinical malaria as % of all malaria at year 1 - all age	ITT	0.81	0.66	0.99			39.6% (95% CI 31.6 - 47.7)	39.5% (95% CI 34.5 - 44.5)	Y
Impact of Community-Based Mass Testing and Treatment on Malaria Infection Prevalence in a High-Transmission Area of Western Kenya: A Cluster Randomized Controlled Trial	Aaron M. Samuels,1, Nobert Awino Odero,2 Wycliffe Odongo,2 Kephas Otieno,2 Vincent Were,2 Ya Ping Shi,1 Tony Sang,2 John Williamson,1 Ryan Wiegand,1 Mary J. Hamel,1 S. Patrick Kachur,1 Laurence Slutsker,1 Kim A. Lindblade,1 Simon K. Kariuki,2 and Meghna R. Desai1	10.1093/cid/ciaa471	2020	Kenya	randomised controlled trial		Cluster	Siaya county, western Kenya (health facilities that has high absolute malaria caseloads, close to the major road, and has minimum overalp with other interventions)	P.Falciparum is predominant strain (>95%). High and perennial with peak prevalence during May–July and November–December, following the long and short rainy seasons, respectively. >50% household had acces sto LLIN. IRS never conducted. Population prevalence 30.6% by microscopy in Jul 2012, 80.2% by PCR. 55% among those who are positive with microscopy were afebrile.	Every consenting household members in catchment areas excluding infants < 1 month	1748	253	820	958			0.819		6	19 months	24 months	RDT (Carestart™ Malaria HRP-2/pLDH (Pf/PAN) Combo Test RDT; Somerset, NJ, USA) + additional rRT-PCR for the first 5000	dihydroartemisinin-piperaquine (Eurartesim, Sigma-Tau, Pomezia, Italy; or Duo-Cotecxin, Holley-Cotec, China)	3 rounds of MTAT (RDT + dihydroartemisinin-piperaquine) 1) prior to the short rains (sep-Oct), (2) after the short malaria peak (Jan-Feb), and (3) just prior to the long rains (Mar-Apr)	Standard of care	Adjusted ratio of prevalence ratio (aRPR) of clinical malaria as % of all malaria at year 2 - all age	ITT	0.93	0.73	1.18			35.9% (95% CI 31.1 - 40.6)	31.5% (95% CI 26.3 - 36.7)	Y
Impact of Community-Based Mass Testing and Treatment on Malaria Infection Prevalence in a High-Transmission Area of Western Kenya: A Cluster Randomized Controlled Trial	Aaron M. Samuels,1, Nobert Awino Odero,2 Wycliffe Odongo,2 Kephas Otieno,2 Vincent Were,2 Ya Ping Shi,1 Tony Sang,2 John Williamson,1 Ryan Wiegand,1 Mary J. Hamel,1 S. Patrick Kachur,1 Laurence Slutsker,1 Kim A. Lindblade,1 Simon K. Kariuki,2 and Meghna R. Desai1	10.1093/cid/ciaa471	2020	Kenya	randomised controlled trial		Cluster	Siaya county, western Kenya (health facilities that has high absolute malaria caseloads, close to the major road, and has minimum overalp with other interventions)	P.Falciparum is predominant strain (>95%). High and perennial with peak prevalence during May–July and November–December, following the long and short rainy seasons, respectively. >50% household had acces sto LLIN. IRS never conducted. Population prevalence 30.6% by microscopy in Jul 2012, 80.2% by PCR. 55% among those who are positive with microscopy were afebrile.	Every consenting household members in catchment areas excluding infants < 1 month	281	281	281						3	7 months	12 months	RDT (Carestart™ Malaria HRP-2/pLDH (Pf/PAN) Combo Test RDT; Somerset, NJ, USA) + additional rRT-PCR for the first 5000	dihydroartemisinin-piperaquine (Eurartesim, Sigma-Tau, Pomezia, Italy; or Duo-Cotecxin, Holley-Cotec, China)	3 rounds of MTAT (RDT + dihydroartemisinin-piperaquine) 1) prior to the short rains (sep-Oct), (2) after the short malaria peak (Jan-Feb), and (3) just prior to the long rains (Mar-Apr)	Standard of care	Adjusted ratio of prevalence ratio (aRPR) of malaria by microscopy at year 1 - children <5	ITT	1.29	0.89	1.85			31.2% (95% CI 22.7 - 39.7)	32.9% (95% CI 23.3 - 42.4)	Y
Impact of Community-Based Mass Testing and Treatment on Malaria Infection Prevalence in a High-Transmission Area of Western Kenya: A Cluster Randomized Controlled Trial	Aaron M. Samuels,1, Nobert Awino Odero,2 Wycliffe Odongo,2 Kephas Otieno,2 Vincent Were,2 Ya Ping Shi,1 Tony Sang,2 John Williamson,1 Ryan Wiegand,1 Mary J. Hamel,1 S. Patrick Kachur,1 Laurence Slutsker,1 Kim A. Lindblade,1 Simon K. Kariuki,2 and Meghna R. Desai1	10.1093/cid/ciaa471	2020	Kenya	randomised controlled trial		Cluster	Siaya county, western Kenya (health facilities that has high absolute malaria caseloads, close to the major road, and has minimum overalp with other interventions)	P.Falciparum is predominant strain (>95%). High and perennial with peak prevalence during May–July and November–December, following the long and short rainy seasons, respectively. >50% household had acces sto LLIN. IRS never conducted. Population prevalence 30.6% by microscopy in Jul 2012, 80.2% by PCR. 55% among those who are positive with microscopy were afebrile.	Every consenting household members in catchment areas excluding infants < 1 month	253	253	253						6	19 months	24 months	RDT (Carestart™ Malaria HRP-2/pLDH (Pf/PAN) Combo Test RDT; Somerset, NJ, USA) + additional rRT-PCR for the first 5000	dihydroartemisinin-piperaquine (Eurartesim, Sigma-Tau, Pomezia, Italy; or Duo-Cotecxin, Holley-Cotec, China)	3 rounds of MTAT (RDT + dihydroartemisinin-piperaquine) 1) prior to the short rains (sep-Oct), (2) after the short malaria peak (Jan-Feb), and (3) just prior to the long rains (Mar-Apr)	Standard of care	Adjusted ratio of prevalence ratio (aRPR) of malaria by microscopy at year 2 - children <5	ITT	1.14	0.63	2.04			29.1% (95% CI 21.4 - 36.7)	39.0% (95% CI 30.7 - 47.2)	Y
Impact of Community-Based Mass Testing and Treatment on Malaria Infection Prevalence in a High-Transmission Area of Western Kenya: A Cluster Randomized Controlled Trial	Aaron M. Samuels,1, Nobert Awino Odero,2 Wycliffe Odongo,2 Kephas Otieno,2 Vincent Were,2 Ya Ping Shi,1 Tony Sang,2 John Williamson,1 Ryan Wiegand,1 Mary J. Hamel,1 S. Patrick Kachur,1 Laurence Slutsker,1 Kim A. Lindblade,1 Simon K. Kariuki,2 and Meghna R. Desai1	10.1093/cid/ciaa471	2020	Kenya	randomised controlled trial		Cluster	Siaya county, western Kenya (health facilities that has high absolute malaria caseloads, close to the major road, and has minimum overalp with other interventions)	P.Falciparum is predominant strain (>95%). High and perennial with peak prevalence during May–July and November–December, following the long and short rainy seasons, respectively. >50% household had acces sto LLIN. IRS never conducted. Population prevalence 30.6% by microscopy in Jul 2012, 80.2% by PCR. 55% among those who are positive with microscopy were afebrile.	Every consenting household members in catchment areas excluding infants < 1 month	281	281	281						3	7 months	12 months	RDT (Carestart™ Malaria HRP-2/pLDH (Pf/PAN) Combo Test RDT; Somerset, NJ, USA) + additional rRT-PCR for the first 5000	dihydroartemisinin-piperaquine (Eurartesim, Sigma-Tau, Pomezia, Italy; or Duo-Cotecxin, Holley-Cotec, China)	3 rounds of MTAT (RDT + dihydroartemisinin-piperaquine) 1) prior to the short rains (sep-Oct), (2) after the short malaria peak (Jan-Feb), and (3) just prior to the long rains (Mar-Apr)	Standard of care	Adjusted ratio of prevalence ratio (aRPR) of malaria by clinical diagnosis at year 1 - children <5	ITT	0.99	0.56	1.75			14.2% (95% CI 9.2 - 19.2)	15.0% (95% CI 8.6 - 21.4)	Y
Impact of Community-Based Mass Testing and Treatment on Malaria Infection Prevalence in a High-Transmission Area of Western Kenya: A Cluster Randomized Controlled Trial	Aaron M. Samuels,1, Nobert Awino Odero,2 Wycliffe Odongo,2 Kephas Otieno,2 Vincent Were,2 Ya Ping Shi,1 Tony Sang,2 John Williamson,1 Ryan Wiegand,1 Mary J. Hamel,1 S. Patrick Kachur,1 Laurence Slutsker,1 Kim A. Lindblade,1 Simon K. Kariuki,2 and Meghna R. Desai1	10.1093/cid/ciaa471	2020	Kenya	randomised controlled trial		Cluster	Siaya county, western Kenya (health facilities that has high absolute malaria caseloads, close to the major road, and has minimum overalp with other interventions)	P.Falciparum is predominant strain (>95%). High and perennial with peak prevalence during May–July and November–December, following the long and short rainy seasons, respectively. >50% household had acces sto LLIN. IRS never conducted. Population prevalence 30.6% by microscopy in Jul 2012, 80.2% by PCR. 55% among those who are positive with microscopy were afebrile.	Every consenting household members in catchment areas excluding infants < 1 month	253	253	253						6	19 months	24 months	RDT (Carestart™ Malaria HRP-2/pLDH (Pf/PAN) Combo Test RDT; Somerset, NJ, USA) + additional rRT-PCR for the first 5000	dihydroartemisinin-piperaquine (Eurartesim, Sigma-Tau, Pomezia, Italy; or Duo-Cotecxin, Holley-Cotec, China)	3 rounds of MTAT (RDT + dihydroartemisinin-piperaquine) 1) prior to the short rains (sep-Oct), (2) after the short malaria peak (Jan-Feb), and (3) just prior to the long rains (Mar-Apr)	Standard of care	Adjusted ratio of prevalence ratio (aRPR) of malaria by clinical diagnosis at year 2 - children <5	ITT	1.01	0.49	2.09			18.8% (95% CI 11.8 - 25.8)	20.6% (95% Ci 14.4 - 26.8)	Y
Impact of Community-Based Mass Testing and Treatment on Malaria Infection Prevalence in a High-Transmission Area of Western Kenya: A Cluster Randomized Controlled Trial	Aaron M. Samuels,1, Nobert Awino Odero,2 Wycliffe Odongo,2 Kephas Otieno,2 Vincent Were,2 Ya Ping Shi,1 Tony Sang,2 John Williamson,1 Ryan Wiegand,1 Mary J. Hamel,1 S. Patrick Kachur,1 Laurence Slutsker,1 Kim A. Lindblade,1 Simon K. Kariuki,2 and Meghna R. Desai1	10.1093/cid/ciaa471	2020	Kenya	randomised controlled trial		Cluster	Siaya county, western Kenya (health facilities that has high absolute malaria caseloads, close to the major road, and has minimum overalp with other interventions)	P.Falciparum is predominant strain (>95%). High and perennial with peak prevalence during May–July and November–December, following the long and short rainy seasons, respectively. >50% household had acces sto LLIN. IRS never conducted. Population prevalence 30.6% by microscopy in Jul 2012, 80.2% by PCR. 55% among those who are positive with microscopy were afebrile.	Every consenting household members in catchment areas excluding infants < 1 month	460	0	460						3	7 months	12 months	RDT (Carestart™ Malaria HRP-2/pLDH (Pf/PAN) Combo Test RDT; Somerset, NJ, USA) + additional rRT-PCR for the first 5000	dihydroartemisinin-piperaquine (Eurartesim, Sigma-Tau, Pomezia, Italy; or Duo-Cotecxin, Holley-Cotec, China)	3 rounds of MTAT (RDT + dihydroartemisinin-piperaquine) 1) prior to the short rains (sep-Oct), (2) after the short malaria peak (Jan-Feb), and (3) just prior to the long rains (Mar-Apr)	Standard of care	Adjusted ratio of prevalence ratio (aRPR) of malaria by microscopy at year 1 - children 5 to 15 yo	ITT	0.85	0.68	1.07			49.5% (95% Ci 43.5% - 55.6%)	61.2% (95% CI 53.6% - 68.7%)	Y
Impact of Community-Based Mass Testing and Treatment on Malaria Infection Prevalence in a High-Transmission Area of Western Kenya: A Cluster Randomized Controlled Trial	Aaron M. Samuels,1, Nobert Awino Odero,2 Wycliffe Odongo,2 Kephas Otieno,2 Vincent Were,2 Ya Ping Shi,1 Tony Sang,2 John Williamson,1 Ryan Wiegand,1 Mary J. Hamel,1 S. Patrick Kachur,1 Laurence Slutsker,1 Kim A. Lindblade,1 Simon K. Kariuki,2 and Meghna R. Desai1	10.1093/cid/ciaa471	2020	Kenya	randomised controlled trial		Cluster	Siaya county, western Kenya (health facilities that has high absolute malaria caseloads, close to the major road, and has minimum overalp with other interventions)	P.Falciparum is predominant strain (>95%). High and perennial with peak prevalence during May–July and November–December, following the long and short rainy seasons, respectively. >50% household had acces sto LLIN. IRS never conducted. Population prevalence 30.6% by microscopy in Jul 2012, 80.2% by PCR. 55% among those who are positive with microscopy were afebrile.	Every consenting household members in catchment areas excluding infants < 1 month	567	0	567						6	19 months	24 months	RDT (Carestart™ Malaria HRP-2/pLDH (Pf/PAN) Combo Test RDT; Somerset, NJ, USA) + additional rRT-PCR for the first 5000	dihydroartemisinin-piperaquine (Eurartesim, Sigma-Tau, Pomezia, Italy; or Duo-Cotecxin, Holley-Cotec, China)	3 rounds of MTAT (RDT + dihydroartemisinin-piperaquine) 1) prior to the short rains (sep-Oct), (2) after the short malaria peak (Jan-Feb), and (3) just prior to the long rains (Mar-Apr)	Standard of care	Adjusted ratio of prevalence ratio (aRPR) of malaria by microscopy at year 2 - children 5 to 15 yo	ITT	0.8	0.63	1.02			42.8% (95% CI 30.6 - 55.0)	57.4% (95% Ci 47.4 - 67.5)	Y
Impact of Community-Based Mass Testing and Treatment on Malaria Infection Prevalence in a High-Transmission Area of Western Kenya: A Cluster Randomized Controlled Trial	Aaron M. Samuels,1, Nobert Awino Odero,2 Wycliffe Odongo,2 Kephas Otieno,2 Vincent Were,2 Ya Ping Shi,1 Tony Sang,2 John Williamson,1 Ryan Wiegand,1 Mary J. Hamel,1 S. Patrick Kachur,1 Laurence Slutsker,1 Kim A. Lindblade,1 Simon K. Kariuki,2 and Meghna R. Desai1	10.1093/cid/ciaa471	2020	Kenya	randomised controlled trial		Cluster	Siaya county, western Kenya (health facilities that has high absolute malaria caseloads, close to the major road, and has minimum overalp with other interventions)	P.Falciparum is predominant strain (>95%). High and perennial with peak prevalence during May–July and November–December, following the long and short rainy seasons, respectively. >50% household had acces sto LLIN. IRS never conducted. Population prevalence 30.6% by microscopy in Jul 2012, 80.2% by PCR. 55% among those who are positive with microscopy were afebrile.	Every consenting household members in catchment areas excluding infants < 1 month	460	0	460						3	7 months	12 months	RDT (Carestart™ Malaria HRP-2/pLDH (Pf/PAN) Combo Test RDT; Somerset, NJ, USA) + additional rRT-PCR for the first 5000	dihydroartemisinin-piperaquine (Eurartesim, Sigma-Tau, Pomezia, Italy; or Duo-Cotecxin, Holley-Cotec, China)	3 rounds of MTAT (RDT + dihydroartemisinin-piperaquine) 1) prior to the short rains (sep-Oct), (2) after the short malaria peak (Jan-Feb), and (3) just prior to the long rains (Mar-Apr)	Standard of care	Adjusted ratio of prevalence ratio (aRPR) of malaria by clinical diagnosis at year 1 - children 5 to 15 yo	ITT	0.73	0.44	1.2			18.2% (95% Ci 14.7 - 21.6)	22.1% (95% CI 15.2 - 29.0)	Y
Impact of Community-Based Mass Testing and Treatment on Malaria Infection Prevalence in a High-Transmission Area of Western Kenya: A Cluster Randomized Controlled Trial	Aaron M. Samuels,1, Nobert Awino Odero,2 Wycliffe Odongo,2 Kephas Otieno,2 Vincent Were,2 Ya Ping Shi,1 Tony Sang,2 John Williamson,1 Ryan Wiegand,1 Mary J. Hamel,1 S. Patrick Kachur,1 Laurence Slutsker,1 Kim A. Lindblade,1 Simon K. Kariuki,2 and Meghna R. Desai1	10.1093/cid/ciaa471	2020	Kenya	randomised controlled trial		Cluster	Siaya county, western Kenya (health facilities that has high absolute malaria caseloads, close to the major road, and has minimum overalp with other interventions)	P.Falciparum is predominant strain (>95%). High and perennial with peak prevalence during May–July and November–December, following the long and short rainy seasons, respectively. >50% household had acces sto LLIN. IRS never conducted. Population prevalence 30.6% by microscopy in Jul 2012, 80.2% by PCR. 55% among those who are positive with microscopy were afebrile.	Every consenting household members in catchment areas excluding infants < 1 month	567	0	567						6	19 months	24 months	RDT (Carestart™ Malaria HRP-2/pLDH (Pf/PAN) Combo Test RDT; Somerset, NJ, USA) + additional rRT-PCR for the first 5000	dihydroartemisinin-piperaquine (Eurartesim, Sigma-Tau, Pomezia, Italy; or Duo-Cotecxin, Holley-Cotec, China)	3 rounds of MTAT (RDT + dihydroartemisinin-piperaquine) 1) prior to the short rains (sep-Oct), (2) after the short malaria peak (Jan-Feb), and (3) just prior to the long rains (Mar-Apr)	Standard of care	Adjusted ratio of prevalence ratio (aRPR) of malaria by clinical diagnosis at year 2 - children 5 to 15 yo	ITT	0.92	0.58	1.44			13.3% (95% CI 9.5 - 17.1)	12.8% (95% CI 9.5 - 16.1)	Y
Impact of Community-Based Mass Testing and Treatment on Malaria Infection Prevalence in a High-Transmission Area of Western Kenya: A Cluster Randomized Controlled Trial	Aaron M. Samuels,1, Nobert Awino Odero,2 Wycliffe Odongo,2 Kephas Otieno,2 Vincent Were,2 Ya Ping Shi,1 Tony Sang,2 John Williamson,1 Ryan Wiegand,1 Mary J. Hamel,1 S. Patrick Kachur,1 Laurence Slutsker,1 Kim A. Lindblade,1 Simon K. Kariuki,2 and Meghna R. Desai1	10.1093/cid/ciaa471	2020	Kenya	randomised controlled trial		Cluster	Siaya county, western Kenya (health facilities that has high absolute malaria caseloads, close to the major road, and has minimum overalp with other interventions)	P.Falciparum is predominant strain (>95%). High and perennial with peak prevalence during May–July and November–December, following the long and short rainy seasons, respectively. >50% household had acces sto LLIN. IRS never conducted. Population prevalence 30.6% by microscopy in Jul 2012, 80.2% by PCR. 55% among those who are positive with microscopy were afebrile.	Every consenting household members in catchment areas excluding infants < 1 month	460	0	460						3	7 months	12 months	RDT (Carestart™ Malaria HRP-2/pLDH (Pf/PAN) Combo Test RDT; Somerset, NJ, USA) + additional rRT-PCR for the first 5000	dihydroartemisinin-piperaquine (Eurartesim, Sigma-Tau, Pomezia, Italy; or Duo-Cotecxin, Holley-Cotec, China)	3 rounds of MTAT (RDT + dihydroartemisinin-piperaquine) 1) prior to the short rains (sep-Oct), (2) after the short malaria peak (Jan-Feb), and (3) just prior to the long rains (Mar-Apr)	Standard of care	Adjusted ratio of prevalence ratio (aRPR) of clinical malaria as % of all malaria at year 1 - children 5 to 15 yo	ITT	0.81	0.59	1.11			36.7% (95% Ci 27.3 - 46.0)	36.1% (95% Ci 27.3 - 44.8)	Y
Impact of Community-Based Mass Testing and Treatment on Malaria Infection Prevalence in a High-Transmission Area of Western Kenya: A Cluster Randomized Controlled Trial	Aaron M. Samuels,1, Nobert Awino Odero,2 Wycliffe Odongo,2 Kephas Otieno,2 Vincent Were,2 Ya Ping Shi,1 Tony Sang,2 John Williamson,1 Ryan Wiegand,1 Mary J. Hamel,1 S. Patrick Kachur,1 Laurence Slutsker,1 Kim A. Lindblade,1 Simon K. Kariuki,2 and Meghna R. Desai1	10.1093/cid/ciaa471	2020	Kenya	randomised controlled trial		Cluster	Siaya county, western Kenya (health facilities that has high absolute malaria caseloads, close to the major road, and has minimum overalp with other interventions)	P.Falciparum is predominant strain (>95%). High and perennial with peak prevalence during May–July and November–December, following the long and short rainy seasons, respectively. >50% household had acces sto LLIN. IRS never conducted. Population prevalence 30.6% by microscopy in Jul 2012, 80.2% by PCR. 55% among those who are positive with microscopy were afebrile.	Every consenting household members in catchment areas excluding infants < 1 month	567	0	567						6	19 months	24 months	RDT (Carestart™ Malaria HRP-2/pLDH (Pf/PAN) Combo Test RDT; Somerset, NJ, USA) + additional rRT-PCR for the first 5000	dihydroartemisinin-piperaquine (Eurartesim, Sigma-Tau, Pomezia, Italy; or Duo-Cotecxin, Holley-Cotec, China)	3 rounds of MTAT (RDT + dihydroartemisinin-piperaquine) 1) prior to the short rains (sep-Oct), (2) after the short malaria peak (Jan-Feb), and (3) just prior to the long rains (Mar-Apr)	Standard of care	Adjusted ratio of prevalence ratio (aRPR) of clinical malaria as % of all malaria at year 2 - children 5 to 15 yo	ITT	1.07	0.81	1.42			31.1% (95% CI 23.9 - 38.3)	22.3% (95% CI 16.4 - 28.2)	Y
Impact of Community-Based Mass Testing and Treatment on Malaria Infection Prevalence in a High-Transmission Area of Western Kenya: A Cluster Randomized Controlled Trial	Aaron M. Samuels,1, Nobert Awino Odero,2 Wycliffe Odongo,2 Kephas Otieno,2 Vincent Were,2 Ya Ping Shi,1 Tony Sang,2 John Williamson,1 Ryan Wiegand,1 Mary J. Hamel,1 S. Patrick Kachur,1 Laurence Slutsker,1 Kim A. Lindblade,1 Simon K. Kariuki,2 and Meghna R. Desai1	10.1093/cid/ciaa471	2020	Kenya	randomised controlled trial		Cluster	Siaya county, western Kenya (health facilities that has high absolute malaria caseloads, close to the major road, and has minimum overalp with other interventions)	P.Falciparum is predominant strain (>95%). High and perennial with peak prevalence during May–July and November–December, following the long and short rainy seasons, respectively. >50% household had acces sto LLIN. IRS never conducted. Population prevalence 30.6% by microscopy in Jul 2012, 80.2% by PCR. 55% among those who are positive with microscopy were afebrile.	Every consenting household members in catchment areas excluding infants < 1 month	1271	0	0						3	7 months	12 months	RDT (Carestart™ Malaria HRP-2/pLDH (Pf/PAN) Combo Test RDT; Somerset, NJ, USA) + additional rRT-PCR for the first 5000	dihydroartemisinin-piperaquine (Eurartesim, Sigma-Tau, Pomezia, Italy; or Duo-Cotecxin, Holley-Cotec, China)	3 rounds of MTAT (RDT + dihydroartemisinin-piperaquine) 1) prior to the short rains (sep-Oct), (2) after the short malaria peak (Jan-Feb), and (3) just prior to the long rains (Mar-Apr)	Standard of care	Adjusted ratio of prevalence ratio (aRPR) of malaria by microscopy at year 1 - age >= 15	ITT	0.89	0.57	1.4			20.1% (95% CI 13.2 - 27.0)	26.1% (95% CI 19.9 - 32.2)	Y
Impact of Community-Based Mass Testing and Treatment on Malaria Infection Prevalence in a High-Transmission Area of Western Kenya: A Cluster Randomized Controlled Trial	Aaron M. Samuels,1, Nobert Awino Odero,2 Wycliffe Odongo,2 Kephas Otieno,2 Vincent Were,2 Ya Ping Shi,1 Tony Sang,2 John Williamson,1 Ryan Wiegand,1 Mary J. Hamel,1 S. Patrick Kachur,1 Laurence Slutsker,1 Kim A. Lindblade,1 Simon K. Kariuki,2 and Meghna R. Desai1	10.1093/cid/ciaa471	2020	Kenya	randomised controlled trial		Cluster	Siaya county, western Kenya (health facilities that has high absolute malaria caseloads, close to the major road, and has minimum overalp with other interventions)	P.Falciparum is predominant strain (>95%). High and perennial with peak prevalence during May–July and November–December, following the long and short rainy seasons, respectively. >50% household had acces sto LLIN. IRS never conducted. Population prevalence 30.6% by microscopy in Jul 2012, 80.2% by PCR. 55% among those who are positive with microscopy were afebrile.	Every consenting household members in catchment areas excluding infants < 1 month	928	0	0						6	19 months	24 months	RDT (Carestart™ Malaria HRP-2/pLDH (Pf/PAN) Combo Test RDT; Somerset, NJ, USA) + additional rRT-PCR for the first 5000	dihydroartemisinin-piperaquine (Eurartesim, Sigma-Tau, Pomezia, Italy; or Duo-Cotecxin, Holley-Cotec, China)	3 rounds of MTAT (RDT + dihydroartemisinin-piperaquine) 1) prior to the short rains (sep-Oct), (2) after the short malaria peak (Jan-Feb), and (3) just prior to the long rains (Mar-Apr)	Standard of care	Adjusted ratio of prevalence ratio (aRPR) of malaria by microscopy at year 2 - age >= 15	ITT	1.12	0.85	1.47			22.0% (95% CI 18.0 - 25.9)	22.4% (95% CI 16.7 - 28.1)	Y
Impact of Community-Based Mass Testing and Treatment on Malaria Infection Prevalence in a High-Transmission Area of Western Kenya: A Cluster Randomized Controlled Trial	Aaron M. Samuels,1, Nobert Awino Odero,2 Wycliffe Odongo,2 Kephas Otieno,2 Vincent Were,2 Ya Ping Shi,1 Tony Sang,2 John Williamson,1 Ryan Wiegand,1 Mary J. Hamel,1 S. Patrick Kachur,1 Laurence Slutsker,1 Kim A. Lindblade,1 Simon K. Kariuki,2 and Meghna R. Desai1	10.1093/cid/ciaa471	2020	Kenya	randomised controlled trial		Cluster	Siaya county, western Kenya (health facilities that has high absolute malaria caseloads, close to the major road, and has minimum overalp with other interventions)	P.Falciparum is predominant strain (>95%). High and perennial with peak prevalence during May–July and November–December, following the long and short rainy seasons, respectively. >50% household had acces sto LLIN. IRS never conducted. Population prevalence 30.6% by microscopy in Jul 2012, 80.2% by PCR. 55% among those who are positive with microscopy were afebrile.	Every consenting household members in catchment areas excluding infants < 1 month	1271	0	0						3	7 months	12 months	RDT (Carestart™ Malaria HRP-2/pLDH (Pf/PAN) Combo Test RDT; Somerset, NJ, USA) + additional rRT-PCR for the first 5000	dihydroartemisinin-piperaquine (Eurartesim, Sigma-Tau, Pomezia, Italy; or Duo-Cotecxin, Holley-Cotec, China)	3 rounds of MTAT (RDT + dihydroartemisinin-piperaquine) 1) prior to the short rains (sep-Oct), (2) after the short malaria peak (Jan-Feb), and (3) just prior to the long rains (Mar-Apr)	Standard of care	Adjusted ratio of prevalence ratio (aRPR) of malaria by clinical diagnosis at year 1 - age >= 15	ITT	0.88	0.37	2.04			8.4% (95% CI 4.6 - 12.2)	11.2% (95% CI 5.1 - 17.3)	Y
Impact of Community-Based Mass Testing and Treatment on Malaria Infection Prevalence in a High-Transmission Area of Western Kenya: A Cluster Randomized Controlled Trial	Aaron M. Samuels,1, Nobert Awino Odero,2 Wycliffe Odongo,2 Kephas Otieno,2 Vincent Were,2 Ya Ping Shi,1 Tony Sang,2 John Williamson,1 Ryan Wiegand,1 Mary J. Hamel,1 S. Patrick Kachur,1 Laurence Slutsker,1 Kim A. Lindblade,1 Simon K. Kariuki,2 and Meghna R. Desai1	10.1093/cid/ciaa471	2020	Kenya	randomised controlled trial		Cluster	Siaya county, western Kenya (health facilities that has high absolute malaria caseloads, close to the major road, and has minimum overalp with other interventions)	P.Falciparum is predominant strain (>95%). High and perennial with peak prevalence during May–July and November–December, following the long and short rainy seasons, respectively. >50% household had acces sto LLIN. IRS never conducted. Population prevalence 30.6% by microscopy in Jul 2012, 80.2% by PCR. 55% among those who are positive with microscopy were afebrile.	Every consenting household members in catchment areas excluding infants < 1 month	928	0	0						6	19 months	24 months	RDT (Carestart™ Malaria HRP-2/pLDH (Pf/PAN) Combo Test RDT; Somerset, NJ, USA) + additional rRT-PCR for the first 5000	dihydroartemisinin-piperaquine (Eurartesim, Sigma-Tau, Pomezia, Italy; or Duo-Cotecxin, Holley-Cotec, China)	3 rounds of MTAT (RDT + dihydroartemisinin-piperaquine) 1) prior to the short rains (sep-Oct), (2) after the short malaria peak (Jan-Feb), and (3) just prior to the long rains (Mar-Apr)	Standard of care	Adjusted ratio of prevalence ratio (aRPR) of malaria by clinical diagnosis at year 2 - age >= 15	ITT	1	0.67	1.51			7.0% (95% CI 4.7 - 9.2)	7.9% (95% CI 5.0 - 10.7)	Y
Impact of Community-Based Mass Testing and Treatment on Malaria Infection Prevalence in a High-Transmission Area of Western Kenya: A Cluster Randomized Controlled Trial	Aaron M. Samuels,1, Nobert Awino Odero,2 Wycliffe Odongo,2 Kephas Otieno,2 Vincent Were,2 Ya Ping Shi,1 Tony Sang,2 John Williamson,1 Ryan Wiegand,1 Mary J. Hamel,1 S. Patrick Kachur,1 Laurence Slutsker,1 Kim A. Lindblade,1 Simon K. Kariuki,2 and Meghna R. Desai1	10.1093/cid/ciaa471	2020	Kenya	randomised controlled trial		Cluster	Siaya county, western Kenya (health facilities that has high absolute malaria caseloads, close to the major road, and has minimum overalp with other interventions)	P.Falciparum is predominant strain (>95%). High and perennial with peak prevalence during May–July and November–December, following the long and short rainy seasons, respectively. >50% household had acces sto LLIN. IRS never conducted. Population prevalence 30.6% by microscopy in Jul 2012, 80.2% by PCR. 55% among those who are positive with microscopy were afebrile.	Every consenting household members in catchment areas excluding infants < 1 month	1271	0	0						3	7 months	12 months	RDT (Carestart™ Malaria HRP-2/pLDH (Pf/PAN) Combo Test RDT; Somerset, NJ, USA) + additional rRT-PCR for the first 5000	dihydroartemisinin-piperaquine (Eurartesim, Sigma-Tau, Pomezia, Italy; or Duo-Cotecxin, Holley-Cotec, China)	3 rounds of MTAT (RDT + dihydroartemisinin-piperaquine) 1) prior to the short rains (sep-Oct), (2) after the short malaria peak (Jan-Feb), and (3) just prior to the long rains (Mar-Apr)	Standard of care	Adjusted ratio of prevalence ratio (aRPR) of clinical malaria as % of all malaria at year 1 - age >= 15	ITT	0.98	0.58	1.64			41.8% (95% CI 29.1 - 54.4)	43.0% (95% 27.1 - 58.8)	Y
Impact of Community-Based Mass Testing and Treatment on Malaria Infection Prevalence in a High-Transmission Area of Western Kenya: A Cluster Randomized Controlled Trial	Aaron M. Samuels,1, Nobert Awino Odero,2 Wycliffe Odongo,2 Kephas Otieno,2 Vincent Were,2 Ya Ping Shi,1 Tony Sang,2 John Williamson,1 Ryan Wiegand,1 Mary J. Hamel,1 S. Patrick Kachur,1 Laurence Slutsker,1 Kim A. Lindblade,1 Simon K. Kariuki,2 and Meghna R. Desai1	10.1093/cid/ciaa471	2020	Kenya	randomised controlled trial		Cluster	Siaya county, western Kenya (health facilities that has high absolute malaria caseloads, close to the major road, and has minimum overalp with other interventions)	P.Falciparum is predominant strain (>95%). High and perennial with peak prevalence during May–July and November–December, following the long and short rainy seasons, respectively. >50% household had acces sto LLIN. IRS never conducted. Population prevalence 30.6% by microscopy in Jul 2012, 80.2% by PCR. 55% among those who are positive with microscopy were afebrile.	Every consenting household members in catchment areas excluding infants < 1 month	928	0	0						6	19 months	24 months	RDT (Carestart™ Malaria HRP-2/pLDH (Pf/PAN) Combo Test RDT; Somerset, NJ, USA) + additional rRT-PCR for the first 5000	dihydroartemisinin-piperaquine (Eurartesim, Sigma-Tau, Pomezia, Italy; or Duo-Cotecxin, Holley-Cotec, China)	3 rounds of MTAT (RDT + dihydroartemisinin-piperaquine) 1) prior to the short rains (sep-Oct), (2) after the short malaria peak (Jan-Feb), and (3) just prior to the long rains (Mar-Apr)	Standard of care	Adjusted ratio of prevalence ratio (aRPR) of clinical malaria as % of all malaria at year 2 - age >= 15	ITT	0.91	0.72	1.15			31.6% (95% CI 22.0 - 41.3)	35.2% (95% CI 25.5 - 44.6)	Y
Impact of Intermittent Mass Testing and Treatment on Incidence of Malaria Infection in a High Transmission Area of Western Kenya	Meghna R. Desai,1* Aaron M. Samuels,1 Wycliffe Odongo,2 John Williamson,1 Nobert Awino Odero,2 Kephas Otieno,2 Ya Ping Shi,1 Stephen Patrick Kachur,1 Mary J. Hamel,1 Simon Kariuki,2 and Kim A. Lindblade1	10.4269/ajtmh.19-0735	2020	Kenya	randomised controlled trial		Cluster	Siaya county, western Kenya (health facilities that has high absolute malaria caseloads, close to the major road, and has minimum overalp with other interventions)	P.Falciparum is predominant strain (>95%). High and perennial with peak prevalence during May–July and November–December, following the long and short rainy seasons, respectively. >50% household had acces sto LLIN. IRS never conducted. Population prevalence 30.6% by microscopy in Jul 2012, 80.2% by PCR. 55% among those who are positive with microscopy were afebrile.	Every consenting household members in catchment areas excluding infants < 1 month									6	19 months	24 months	RDT (Carestart™ Malaria HRP-2/pLDH (Pf/PAN) Combo Test RDT; Somerset, NJ, USA) + additional rRT-PCR for the first 5000	dihydroartemisinin-piperaquine (DP; Duocotexcin, Holy- Cotec, China, or Eurartesim, Sigma-Tau, Italy)	3 rounds of MTAT (RDT + dihydroartemisinin-piperaquine) 1) prior to the short rains (sep-Oct), (2) after the short malaria peak (Jan-Feb), and (3) just prior to the long rains (Mar-Apr)	Standard of care	incidence rate ratio of clinically confirmed malaria identified through passive surveillance (incidence per person-yearO0	ITT	0.79	0.61	1.02			0.19 (95% CI 0.13 - 0.28)	0.24 (95% CI 0.15 - 0.39)	Y	1
Impact of Intermittent Mass Testing and Treatment on Incidence of Malaria Infection in a High Transmission Area of Western Kenya	Meghna R. Desai,1* Aaron M. Samuels,1 Wycliffe Odongo,2 John Williamson,1 Nobert Awino Odero,2 Kephas Otieno,2 Ya Ping Shi,1 Stephen Patrick Kachur,1 Mary J. Hamel,1 Simon Kariuki,2 and Kim A. Lindblade1	10.4269/ajtmh.19-0735	2020	Kenya	randomised controlled trial		Cluster	Siaya county, western Kenya (health facilities that has high absolute malaria caseloads, close to the major road, and has minimum overalp with other interventions)	P.Falciparum is predominant strain (>95%). High and perennial with peak prevalence during May–July and November–December, following the long and short rainy seasons, respectively. >50% household had acces sto LLIN. IRS never conducted. Population prevalence 30.6% by microscopy in Jul 2012, 80.2% by PCR. 55% among those who are positive with microscopy were afebrile.	Every consenting household members in catchment areas excluding infants < 1 month							0.75		1	1 months	4 months	RDT (Carestart™ Malaria HRP-2/pLDH (Pf/PAN) Combo Test RDT; Somerset, NJ, USA) + additional rRT-PCR for the first 5000	dihydroartemisinin-piperaquine (DP; Duocotexcin, Holy- Cotec, China, or Eurartesim, Sigma-Tau, Italy)	3 rounds of MTAT (RDT + dihydroartemisinin-piperaquine) 1) prior to the short rains (sep-Oct), (2) after the short malaria peak (Jan-Feb), and (3) just prior to the long rains (Mar-Apr)	Standard of care	incidence rate ratio of clinically confirmed malaria identified through passive surveillance - after round 1	ITT	0.81	0.63	1.04			0.64 (95% CI 0.44 - 0.93)	0.75 (95% CI 0.48 - 1.20)	Y	1
Impact of Intermittent Mass Testing and Treatment on Incidence of Malaria Infection in a High Transmission Area of Western Kenya	Meghna R. Desai,1* Aaron M. Samuels,1 Wycliffe Odongo,2 John Williamson,1 Nobert Awino Odero,2 Kephas Otieno,2 Ya Ping Shi,1 Stephen Patrick Kachur,1 Mary J. Hamel,1 Simon Kariuki,2 and Kim A. Lindblade1	10.4269/ajtmh.19-0735	2020	Kenya	randomised controlled trial		Cluster	Siaya county, western Kenya (health facilities that has high absolute malaria caseloads, close to the major road, and has minimum overalp with other interventions)	P.Falciparum is predominant strain (>95%). High and perennial with peak prevalence during May–July and November–December, following the long and short rainy seasons, respectively. >50% household had acces sto LLIN. IRS never conducted. Population prevalence 30.6% by microscopy in Jul 2012, 80.2% by PCR. 55% among those who are positive with microscopy were afebrile.	Every consenting household members in catchment areas excluding infants < 1 month							0.78		2	4 months	7 months	RDT (Carestart™ Malaria HRP-2/pLDH (Pf/PAN) Combo Test RDT; Somerset, NJ, USA) + additional rRT-PCR for the first 5000	dihydroartemisinin-piperaquine (DP; Duocotexcin, Holy- Cotec, China, or Eurartesim, Sigma-Tau, Italy)	3 rounds of MTAT (RDT + dihydroartemisinin-piperaquine) 1) prior to the short rains (sep-Oct), (2) after the short malaria peak (Jan-Feb), and (3) just prior to the long rains (Mar-Apr)	Standard of care	incidence rate ratio of clinically confirmed malaria identified through passive surveillance - after round 2	ITT	0.73	0.54	0.98			0.71 (95% CI 0.46 - 1.09)	0.93 (95% CI 0.55 - 1.58)	Y	1
Impact of Intermittent Mass Testing and Treatment on Incidence of Malaria Infection in a High Transmission Area of Western Kenya	Meghna R. Desai,1* Aaron M. Samuels,1 Wycliffe Odongo,2 John Williamson,1 Nobert Awino Odero,2 Kephas Otieno,2 Ya Ping Shi,1 Stephen Patrick Kachur,1 Mary J. Hamel,1 Simon Kariuki,2 and Kim A. Lindblade1	10.4269/ajtmh.19-0735	2020	Kenya	randomised controlled trial		Cluster	Siaya county, western Kenya (health facilities that has high absolute malaria caseloads, close to the major road, and has minimum overalp with other interventions)	P.Falciparum is predominant strain (>95%). High and perennial with peak prevalence during May–July and November–December, following the long and short rainy seasons, respectively. >50% household had acces sto LLIN. IRS never conducted. Population prevalence 30.6% by microscopy in Jul 2012, 80.2% by PCR. 55% among those who are positive with microscopy were afebrile.	Every consenting household members in catchment areas excluding infants < 1 month							0.77		3	7 months	12 months	RDT (Carestart™ Malaria HRP-2/pLDH (Pf/PAN) Combo Test RDT; Somerset, NJ, USA) + additional rRT-PCR for the first 5000	dihydroartemisinin-piperaquine (DP; Duocotexcin, Holy- Cotec, China, or Eurartesim, Sigma-Tau, Italy)	3 rounds of MTAT (RDT + dihydroartemisinin-piperaquine) 1) prior to the short rains (sep-Oct), (2) after the short malaria peak (Jan-Feb), and (3) just prior to the long rains (Mar-Apr)	Standard of care	incidence rate ratio of clinically confirmed malaria identified through passive surveillance - after round 3	ITT	0.83	0.64	1.08			1.26 (95% CI 0.83 - 1.91)	1.46 (95% CI 0.89 - 2.40)	Y	1
Impact of Intermittent Mass Testing and Treatment on Incidence of Malaria Infection in a High Transmission Area of Western Kenya	Meghna R. Desai,1* Aaron M. Samuels,1 Wycliffe Odongo,2 John Williamson,1 Nobert Awino Odero,2 Kephas Otieno,2 Ya Ping Shi,1 Stephen Patrick Kachur,1 Mary J. Hamel,1 Simon Kariuki,2 and Kim A. Lindblade1	10.4269/ajtmh.19-0735	2020	Kenya	randomised controlled trial		Cluster	Siaya county, western Kenya (health facilities that has high absolute malaria caseloads, close to the major road, and has minimum overalp with other interventions)	P.Falciparum is predominant strain (>95%). High and perennial with peak prevalence during May–July and November–December, following the long and short rainy seasons, respectively. >50% household had acces sto LLIN. IRS never conducted. Population prevalence 30.6% by microscopy in Jul 2012, 80.2% by PCR. 55% among those who are positive with microscopy were afebrile.	Every consenting household members in catchment areas excluding infants < 1 month							0.82		4	13 months	16 months	RDT (Carestart™ Malaria HRP-2/pLDH (Pf/PAN) Combo Test RDT; Somerset, NJ, USA) + additional rRT-PCR for the first 5000	dihydroartemisinin-piperaquine (DP; Duocotexcin, Holy- Cotec, China, or Eurartesim, Sigma-Tau, Italy)	3 rounds of MTAT (RDT + dihydroartemisinin-piperaquine) 1) prior to the short rains (sep-Oct), (2) after the short malaria peak (Jan-Feb), and (3) just prior to the long rains (Mar-Apr)	Standard of care	incidence rate ratio of clinically confirmed malaria identified through passive surveillance - after round 4	ITT	0.78	0.59	1.03			0.78 (95% CI 0.48 - 1.28)	0.96 (95% CI 0.55 - 1.68)	Y	1
Impact of Intermittent Mass Testing and Treatment on Incidence of Malaria Infection in a High Transmission Area of Western Kenya	Meghna R. Desai,1* Aaron M. Samuels,1 Wycliffe Odongo,2 John Williamson,1 Nobert Awino Odero,2 Kephas Otieno,2 Ya Ping Shi,1 Stephen Patrick Kachur,1 Mary J. Hamel,1 Simon Kariuki,2 and Kim A. Lindblade1	10.4269/ajtmh.19-0735	2020	Kenya	randomised controlled trial		Cluster	Siaya county, western Kenya (health facilities that has high absolute malaria caseloads, close to the major road, and has minimum overalp with other interventions)	P.Falciparum is predominant strain (>95%). High and perennial with peak prevalence during May–July and November–December, following the long and short rainy seasons, respectively. >50% household had acces sto LLIN. IRS never conducted. Population prevalence 30.6% by microscopy in Jul 2012, 80.2% by PCR. 55% among those who are positive with microscopy were afebrile.	Every consenting household members in catchment areas excluding infants < 1 month							0.92		5	16 months	19 months	RDT (Carestart™ Malaria HRP-2/pLDH (Pf/PAN) Combo Test RDT; Somerset, NJ, USA) + additional rRT-PCR for the first 5000	dihydroartemisinin-piperaquine (DP; Duocotexcin, Holy- Cotec, China, or Eurartesim, Sigma-Tau, Italy)	3 rounds of MTAT (RDT + dihydroartemisinin-piperaquine) 1) prior to the short rains (sep-Oct), (2) after the short malaria peak (Jan-Feb), and (3) just prior to the long rains (Mar-Apr)	Standard of care	incidence rate ratio of clinically confirmed malaria identified through passive surveillance - after round 5	ITT	0.66	0.49	0.87			0.64 (95% CI 0.41 - 1.00)	0.94 (95% CI 0.58 - 1.51)	Y	1
Impact of Intermittent Mass Testing and Treatment on Incidence of Malaria Infection in a High Transmission Area of Western Kenya	Meghna R. Desai,1* Aaron M. Samuels,1 Wycliffe Odongo,2 John Williamson,1 Nobert Awino Odero,2 Kephas Otieno,2 Ya Ping Shi,1 Stephen Patrick Kachur,1 Mary J. Hamel,1 Simon Kariuki,2 and Kim A. Lindblade1	10.4269/ajtmh.19-0735	2020	Kenya	randomised controlled trial		Cluster	Siaya county, western Kenya (health facilities that has high absolute malaria caseloads, close to the major road, and has minimum overalp with other interventions)	P.Falciparum is predominant strain (>95%). High and perennial with peak prevalence during May–July and November–December, following the long and short rainy seasons, respectively. >50% household had acces sto LLIN. IRS never conducted. Population prevalence 30.6% by microscopy in Jul 2012, 80.2% by PCR. 55% among those who are positive with microscopy were afebrile.	Every consenting household members in catchment areas excluding infants < 1 month							0.94		6	19 months	24 months	RDT (Carestart™ Malaria HRP-2/pLDH (Pf/PAN) Combo Test RDT; Somerset, NJ, USA) + additional rRT-PCR for the first 5000	dihydroartemisinin-piperaquine (DP; Duocotexcin, Holy- Cotec, China, or Eurartesim, Sigma-Tau, Italy)	3 rounds of MTAT (RDT + dihydroartemisinin-piperaquine) 1) prior to the short rains (sep-Oct), (2) after the short malaria peak (Jan-Feb), and (3) just prior to the long rains (Mar-Apr)	Standard of care	incidence rate ratio of clinically confirmed malaria identified through passive surveillance - after round 6	ITT	0.8	0.59	1.09			1.09 (95% CI 0.77 - 1.56)	1.31 (95% CI 0.93 - 1.84)	Y	1
Impact of Intermittent Mass Testing and Treatment on Incidence of Malaria Infection in a High Transmission Area of Western Kenya	Meghna R. Desai,1* Aaron M. Samuels,1 Wycliffe Odongo,2 John Williamson,1 Nobert Awino Odero,2 Kephas Otieno,2 Ya Ping Shi,1 Stephen Patrick Kachur,1 Mary J. Hamel,1 Simon Kariuki,2 and Kim A. Lindblade1	10.4269/ajtmh.19-0735	2020	Kenya	randomised controlled trial		Cluster	Siaya county, western Kenya (health facilities that has high absolute malaria caseloads, close to the major road, and has minimum overalp with other interventions)	P.Falciparum is predominant strain (>95%). High and perennial with peak prevalence during May–July and November–December, following the long and short rainy seasons, respectively. >50% household had acces sto LLIN. IRS never conducted. Population prevalence 30.6% by microscopy in Jul 2012, 80.2% by PCR. 55% among those who are positive with microscopy were afebrile.	cohort 1 - resident randomly selected among the coupounds in the core area included in the base line survey. All treated with AL and provided with a LLIN upon selection (usage 62-67%)	516	54	212	272		0.928295	0.956522	0.901141	3	7 months	12 months	RDT and microscopy	dihydroartemisinin-piperaquine (DP; Duocotexcin, Holy- Cotec, China, or Eurartesim, Sigma-Tau, Italy)	3 rounds of MTAT (RDT + dihydroartemisinin-piperaquine) 1) prior to the short rains (sep-Oct), (2) after the short malaria peak (Jan-Feb), and (3) just prior to the long rains (Mar-Apr)	Standard of care	overall median time to first microscopy-confirmed malaria incidence (HR)	ITT	0.87	0.69	1.08			232 days	216 days	N
Impact of Intermittent Mass Testing and Treatment on Incidence of Malaria Infection in a High Transmission Area of Western Kenya	Meghna R. Desai,1* Aaron M. Samuels,1 Wycliffe Odongo,2 John Williamson,1 Nobert Awino Odero,2 Kephas Otieno,2 Ya Ping Shi,1 Stephen Patrick Kachur,1 Mary J. Hamel,1 Simon Kariuki,2 and Kim A. Lindblade1	10.4269/ajtmh.19-0735	2020	Kenya	randomised controlled trial		Cluster	Siaya county, western Kenya (health facilities that has high absolute malaria caseloads, close to the major road, and has minimum overalp with other interventions)	P.Falciparum is predominant strain (>95%). High and perennial with peak prevalence during May–July and November–December, following the long and short rainy seasons, respectively. >50% household had acces sto LLIN. IRS never conducted. Population prevalence 30.6% by microscopy in Jul 2012, 80.2% by PCR. 55% among those who are positive with microscopy were afebrile.	cohort 2 - resident randomly selected among the coupounds in the core area at the beginning of the second year. All treated with AL and provided with a LLIN upon selection (usage 62-67%)	550	58	265	282		0.896364	0.904412	0.888489	3	7 months	12 months	RDT and microscopy	dihydroartemisinin-piperaquine (DP; Duocotexcin, Holy- Cotec, China, or Eurartesim, Sigma-Tau, Italy)	3 rounds of MTAT (RDT + dihydroartemisinin-piperaquine) 1) prior to the short rains (sep-Oct), (2) after the short malaria peak (Jan-Feb), and (3) just prior to the long rains (Mar-Apr)	Standard of care	overall median time to first microscopy-confirmed malaria incidence (HR)	ITT	0.97	0.76	1.24			137 days	130 days	N
Impact of Intermittent Mass Testing and Treatment on Incidence of Malaria Infection in a High Transmission Area of Western Kenya	Meghna R. Desai,1* Aaron M. Samuels,1 Wycliffe Odongo,2 John Williamson,1 Nobert Awino Odero,2 Kephas Otieno,2 Ya Ping Shi,1 Stephen Patrick Kachur,1 Mary J. Hamel,1 Simon Kariuki,2 and Kim A. Lindblade1	10.4269/ajtmh.19-0735	2020	Kenya	randomised controlled trial		Cluster	Siaya county, western Kenya (health facilities that has high absolute malaria caseloads, close to the major road, and has minimum overalp with other interventions)	P.Falciparum is predominant strain (>95%). High and perennial with peak prevalence during May–July and November–December, following the long and short rainy seasons, respectively. >50% household had acces sto LLIN. IRS never conducted. Population prevalence 30.6% by microscopy in Jul 2012, 80.2% by PCR. 55% among those who are positive with microscopy were afebrile.	cohort 1+2	1066	112	477	554		0.91182	0.927757	0.892791	3	7 months	12 months	RDT and microscopy	dihydroartemisinin-piperaquine (DP; Duocotexcin, Holy- Cotec, China, or Eurartesim, Sigma-Tau, Italy)	3 rounds of MTAT (RDT + dihydroartemisinin-piperaquine) 1) prior to the short rains (sep-Oct), (2) after the short malaria peak (Jan-Feb), and (3) just prior to the long rains (Mar-Apr)	Standard of care	pooled incidence of microscopy-confirmed malaria (HR)	ITT	0.89	0.78	1.03					N
Impact of Intermittent Mass Testing and Treatment on Incidence of Malaria Infection in a High Transmission Area of Western Kenya	Meghna R. Desai,1* Aaron M. Samuels,1 Wycliffe Odongo,2 John Williamson,1 Nobert Awino Odero,2 Kephas Otieno,2 Ya Ping Shi,1 Stephen Patrick Kachur,1 Mary J. Hamel,1 Simon Kariuki,2 and Kim A. Lindblade1	10.4269/ajtmh.19-0735	2020	Kenya	randomised controlled trial		Cluster	Siaya county, western Kenya (health facilities that has high absolute malaria caseloads, close to the major road, and has minimum overalp with other interventions)	P.Falciparum is predominant strain (>95%). High and perennial with peak prevalence during May–July and November–December, following the long and short rainy seasons, respectively. >50% household had acces sto LLIN. IRS never conducted. Population prevalence 30.6% by microscopy in Jul 2012, 80.2% by PCR. 55% among those who are positive with microscopy were afebrile.	cohort 1 - resident randomly selected among the coupounds in the core area included in the base line survey. All treated with AL and provided with a LLIN upon selection (usage 62-67%)	516	54	212	272		0.928295	0.956522	0.901141	3	7 months	12 months	RDT and microscopy	dihydroartemisinin-piperaquine (DP; Duocotexcin, Holy- Cotec, China, or Eurartesim, Sigma-Tau, Italy)	3 rounds of MTAT (RDT + dihydroartemisinin-piperaquine) 1) prior to the short rains (sep-Oct), (2) after the short malaria peak (Jan-Feb), and (3) just prior to the long rains (Mar-Apr)	Standard of care	annual cumulative incidence of all microscopy-confirmed malaria incidence (IRR)	ITT	0.89	0.7	1.13			2.01 (95% CI 1.62 - 2.49)	2.27 (95% CI 1.89 - 2.71)	N
Impact of Intermittent Mass Testing and Treatment on Incidence of Malaria Infection in a High Transmission Area of Western Kenya	Meghna R. Desai,1* Aaron M. Samuels,1 Wycliffe Odongo,2 John Williamson,1 Nobert Awino Odero,2 Kephas Otieno,2 Ya Ping Shi,1 Stephen Patrick Kachur,1 Mary J. Hamel,1 Simon Kariuki,2 and Kim A. Lindblade1	10.4269/ajtmh.19-0735	2020	Kenya	randomised controlled trial		Cluster	Siaya county, western Kenya (health facilities that has high absolute malaria caseloads, close to the major road, and has minimum overalp with other interventions)	P.Falciparum is predominant strain (>95%). High and perennial with peak prevalence during May–July and November–December, following the long and short rainy seasons, respectively. >50% household had acces sto LLIN. IRS never conducted. Population prevalence 30.6% by microscopy in Jul 2012, 80.2% by PCR. 55% among those who are positive with microscopy were afebrile.	cohort 2 - resident randomly selected among the coupounds in the core area at the beginning of the second year. All treated with AL and provided with a LLIN upon selection (usage 62-67%)	550	58	265	282		0.896364	0.904412	0.888489	3	7 months	12 months	RDT and microscopy	dihydroartemisinin-piperaquine (DP; Duocotexcin, Holy- Cotec, China, or Eurartesim, Sigma-Tau, Italy)	3 rounds of MTAT (RDT + dihydroartemisinin-piperaquine) 1) prior to the short rains (sep-Oct), (2) after the short malaria peak (Jan-Feb), and (3) just prior to the long rains (Mar-Apr)	Standard of care	annual cumulative incidence of all microscopy-confirmed malaria incidence (IRR)	ITT	1.01	0.83	1.24			2.41 (95% CI 1.95 - 2.98)	2.39 (95% CI 2.00 - 2.85)	N
Impact of Intermittent Mass Testing and Treatment on Incidence of Malaria Infection in a High Transmission Area of Western Kenya	Meghna R. Desai,1* Aaron M. Samuels,1 Wycliffe Odongo,2 John Williamson,1 Nobert Awino Odero,2 Kephas Otieno,2 Ya Ping Shi,1 Stephen Patrick Kachur,1 Mary J. Hamel,1 Simon Kariuki,2 and Kim A. Lindblade1	10.4269/ajtmh.19-0735	2020	Kenya	randomised controlled trial		Cluster	Siaya county, western Kenya (health facilities that has high absolute malaria caseloads, close to the major road, and has minimum overalp with other interventions)	P.Falciparum is predominant strain (>95%). High and perennial with peak prevalence during May–July and November–December, following the long and short rainy seasons, respectively. >50% household had acces sto LLIN. IRS never conducted. Population prevalence 30.6% by microscopy in Jul 2012, 80.2% by PCR. 55% among those who are positive with microscopy were afebrile.	cohort 1+2	1066	112	477	554		0.91182	0.927757	0.892791	3	7 months	12 months	RDT and microscopy	dihydroartemisinin-piperaquine (DP; Duocotexcin, Holy- Cotec, China, or Eurartesim, Sigma-Tau, Italy)	3 rounds of MTAT (RDT + dihydroartemisinin-piperaquine) 1) prior to the short rains (sep-Oct), (2) after the short malaria peak (Jan-Feb), and (3) just prior to the long rains (Mar-Apr)	Standard of care	pooled annual cumulative incidence of all microscopy-confirmed malaria incidence (IRR)	ITT	0.95	0.87	1.04			2.08 (95% CI 1.93 - 2.26)	2.19 (95% CI 2.02 - 2.37)	N
Effectiveness of intermittent screening and treatment for the control of malaria in pregnancy: a cluster randomised trial in India	Irene Kuepfer, 1 Neelima Mishra,2 Jane Bruce,1 Vinit Mishra,2 Anupkumar R Anvikar,2 Sanghamitra Satpathi,3 Prativa Behera,3 Atis Muehlenbachs,4 Jayne Webster,1 Feiko terKuile,5 Brian Greenwood,1 Neena Valecha,2 Daniel Chandramohan1	10.1136/bmjgh-2019-001399	2019	India	randomised controlled trial		Cluster	Jharkhand state (foresty area). within the primary healthcare delivery system in four subdistricts, two from Gumla district (Kamdara and Basia) and two from Simdega district (Bano and Kolebira). The population in each of the four subdistricts ranged from 63 775 to 80 731	Peak transmission during the rainy season (Jun - Oct). Malaria transmission in India varies. In Jharkhand state, prevalence in pregnant women was 0.8% in urban area, 3.6% in rural area by microscopy.	Pregnant women of all parities with a GW of 18-28 weeks. Chronic illness patients were excluded.	6868	0	346	6868	6868	0.99767	0.997576	0.997758	3	22 weeks	48 weeks	RDT (SD Bioline Malaria Ag Pf/Pv (histidine-rich-protein 2 (HRP-2)/plasmodium lactate dehydrogenase (pLDH), www. Standardia. com)),	AP+SP (sulfadoxine–pyrimethamine)	3 rounds of ISTP, once at each ANC visit	test-and-treat only when symptomatic during the ANC visit	Any placental malaria upon delivery (for those who delivered at the institution only)	ITT	1.34	0.78	2.29	0.28999999999999998		0.06	4.2000000000000003E-2	Y	5
Effectiveness of intermittent screening and treatment for the control of malaria in pregnancy: a cluster randomised trial in India	Irene Kuepfer, 1 Neelima Mishra,2 Jane Bruce,1 Vinit Mishra,2 Anupkumar R Anvikar,2 Sanghamitra Satpathi,3 Prativa Behera,3 Atis Muehlenbachs,4 Jayne Webster,1 Feiko terKuile,5 Brian Greenwood,1 Neena Valecha,2 Daniel Chandramohan1	10.1136/bmjgh-2019-001399	2019	India	randomised controlled trial		Cluster	Jharkhand state (foresty area). within the primary healthcare delivery system in four subdistricts, two from Gumla district (Kamdara and Basia) and two from Simdega district (Bano and Kolebira). The population in each of the four subdistricts ranged from 63 775 to 80 731	Peak transmission during the rainy season (Jun - Oct). Malaria transmission in India varies. In Jharkhand state, prevalence in pregnant women was 0.8% in urban area, 3.6% in rural area by microscopy.	Pregnant women of all parities with a GW of 18-28 weeks. Chronic illness patients were excluded.	6868	0	346	6868	6868	0.99767	0.997576	0.997758	3	22 weeks	48 weeks	RDT (SD Bioline Malaria Ag Pf/Pv (histidine-rich-protein 2 (HRP-2)/plasmodium lactate dehydrogenase (pLDH), www. Standardia. com)),	AP+SP (sulfadoxine–pyrimethamine)	3 rounds of ISTP, once at each ANC visit	test-and-treat only when symptomatic during the ANC visit	Any active placental malaria upon delivery (for those who delivered at the institution only)	ITT	1.03	0.51	2.1	0.93		2.1000000000000001E-2	1.7000000000000001E-2	Y	5
Effectiveness of intermittent screening and treatment for the control of malaria in pregnancy: a cluster randomised trial in India	Irene Kuepfer, 1 Neelima Mishra,2 Jane Bruce,1 Vinit Mishra,2 Anupkumar R Anvikar,2 Sanghamitra Satpathi,3 Prativa Behera,3 Atis Muehlenbachs,4 Jayne Webster,1 Feiko terKuile,5 Brian Greenwood,1 Neena Valecha,2 Daniel Chandramohan1	10.1136/bmjgh-2019-001399	2019	India	randomised controlled trial		Cluster	Jharkhand state (foresty area). within the primary healthcare delivery system in four subdistricts, two from Gumla district (Kamdara and Basia) and two from Simdega district (Bano and Kolebira). The population in each of the four subdistricts ranged from 63 775 to 80 731	Peak transmission during the rainy season (Jun - Oct). Malaria transmission in India varies. In Jharkhand state, prevalence in pregnant women was 0.8% in urban area, 3.6% in rural area by microscopy.	Pregnant women of all parities with a GW of 18-28 weeks. Chronic illness patients were excluded.	6868	0	346	6868	6868	0.99767	0.997576	0.997758	3	22 weeks	48 weeks	RDT (SD Bioline Malaria Ag Pf/Pv (histidine-rich-protein 2 (HRP-2)/plasmodium lactate dehydrogenase (pLDH), www. Standardia. com)),	AP+SP (sulfadoxine–pyrimethamine)	3 rounds of ISTP, once at each ANC visit	test-and-treat only when symptomatic during the ANC visit	Active acute placental malaria upon delivery (for those who delivered at the institution only)	ITT	1.16	0.41	3.26	0.78		8.0000000000000002E-3	5.0000000000000001E-3	Y	5
Effectiveness of intermittent screening and treatment for the control of malaria in pregnancy: a cluster randomised trial in India	Irene Kuepfer, 1 Neelima Mishra,2 Jane Bruce,1 Vinit Mishra,2 Anupkumar R Anvikar,2 Sanghamitra Satpathi,3 Prativa Behera,3 Atis Muehlenbachs,4 Jayne Webster,1 Feiko terKuile,5 Brian Greenwood,1 Neena Valecha,2 Daniel Chandramohan1	10.1136/bmjgh-2019-001399	2019	India	randomised controlled trial		Cluster	Jharkhand state (foresty area). within the primary healthcare delivery system in four subdistricts, two from Gumla district (Kamdara and Basia) and two from Simdega district (Bano and Kolebira). The population in each of the four subdistricts ranged from 63 775 to 80 731	Peak transmission during the rainy season (Jun - Oct). Malaria transmission in India varies. In Jharkhand state, prevalence in pregnant women was 0.8% in urban area, 3.6% in rural area by microscopy.	Pregnant women of all parities with a GW of 18-28 weeks. Chronic illness patients were excluded.	6868	0	346	6868	6868	0.99767	0.997576	0.997758	3	22 weeks	48 weeks	RDT (SD Bioline Malaria Ag Pf/Pv (histidine-rich-protein 2 (HRP-2)/plasmodium lactate dehydrogenase (pLDH), www. Standardia. com)),	AP+SP (sulfadoxine–pyrimethamine)	3 rounds of ISTP, once at each ANC visit	test-and-treat only when symptomatic during the ANC visit	Active chronic placental malaria upon delivery (for those who delivered at the institution only)	ITT	1.04	0.43	2.51	0.93		1.2999999999999999E-2	1.2E-2	Y	5
Effectiveness of intermittent screening and treatment for the control of malaria in pregnancy: a cluster randomised trial in India	Irene Kuepfer, 1 Neelima Mishra,2 Jane Bruce,1 Vinit Mishra,2 Anupkumar R Anvikar,2 Sanghamitra Satpathi,3 Prativa Behera,3 Atis Muehlenbachs,4 Jayne Webster,1 Feiko terKuile,5 Brian Greenwood,1 Neena Valecha,2 Daniel Chandramohan1	10.1136/bmjgh-2019-001399	2019	India	randomised controlled trial		Cluster	Jharkhand state (foresty area). within the primary healthcare delivery system in four subdistricts, two from Gumla district (Kamdara and Basia) and two from Simdega district (Bano and Kolebira). The population in each of the four subdistricts ranged from 63 775 to 80 731	Peak transmission during the rainy season (Jun - Oct). Malaria transmission in India varies. In Jharkhand state, prevalence in pregnant women was 0.8% in urban area, 3.6% in rural area by microscopy.	Pregnant women of all parities with a GW of 18-28 weeks. Chronic illness patients were excluded.	6868	0	346	6868	6868	0.99767	0.997576	0.997758	3	22 weeks	48 weeks	RDT (SD Bioline Malaria Ag Pf/Pv (histidine-rich-protein 2 (HRP-2)/plasmodium lactate dehydrogenase (pLDH), www. Standardia. com)),	AP+SP (sulfadoxine–pyrimethamine)	3 rounds of ISTP, once at each ANC visit	test-and-treat only when symptomatic during the ANC visit	Past placental malaria upon delivery (for those who delivered at the institution only)	ITT	1.54	0.88	2.68	0.12		2.4E-2	3.9E-2	Y	5
Effectiveness of intermittent screening and treatment for the control of malaria in pregnancy: a cluster randomised trial in India	Irene Kuepfer, 1 Neelima Mishra,2 Jane Bruce,1 Vinit Mishra,2 Anupkumar R Anvikar,2 Sanghamitra Satpathi,3 Prativa Behera,3 Atis Muehlenbachs,4 Jayne Webster,1 Feiko terKuile,5 Brian Greenwood,1 Neena Valecha,2 Daniel Chandramohan1	10.1136/bmjgh-2019-001399	2019	India	randomised controlled trial		Cluster	Jharkhand state (foresty area). within the primary healthcare delivery system in four subdistricts, two from Gumla district (Kamdara and Basia) and two from Simdega district (Bano and Kolebira). The population in each of the four subdistricts ranged from 63 775 to 80 731	Peak transmission during the rainy season (Jun - Oct). Malaria transmission in India varies. In Jharkhand state, prevalence in pregnant women was 0.8% in urban area, 3.6% in rural area by microscopy.	Pregnant women of all parities with a GW of 18-28 weeks. Chronic illness patients were excluded.	6868	0	346	6868	6868	0.99767	0.997576	0.997758	3	22 weeks	48 weeks	RDT (SD Bioline Malaria Ag Pf/Pv (histidine-rich-protein 2 (HRP-2)/plasmodium lactate dehydrogenase (pLDH), www. Standardia. com)),	AP+SP (sulfadoxine–pyrimethamine)	3 rounds of ISTP, once at each ANC visit	test-and-treat only when symptomatic during the ANC visit	Maternal peripheral paracetamia (RDT)	ITT	1.3	0.67	2.52	0.44		2.4E-2	1.6E-2	Y	5
Effectiveness of intermittent screening and treatment for the control of malaria in pregnancy: a cluster randomised trial in India	Irene Kuepfer, 1 Neelima Mishra,2 Jane Bruce,1 Vinit Mishra,2 Anupkumar R Anvikar,2 Sanghamitra Satpathi,3 Prativa Behera,3 Atis Muehlenbachs,4 Jayne Webster,1 Feiko terKuile,5 Brian Greenwood,1 Neena Valecha,2 Daniel Chandramohan1	10.1136/bmjgh-2019-001399	2019	India	randomised controlled trial		Cluster	Jharkhand state (foresty area). within the primary healthcare delivery system in four subdistricts, two from Gumla district (Kamdara and Basia) and two from Simdega district (Bano and Kolebira). The population in each of the four subdistricts ranged from 63 775 to 80 731	Peak transmission during the rainy season (Jun - Oct). Malaria transmission in India varies. In Jharkhand state, prevalence in pregnant women was 0.8% in urban area, 3.6% in rural area by microscopy.	Pregnant women of all parities with a GW of 18-28 weeks. Chronic illness patients were excluded.	6868	0	346	6868	6868	0.99767	0.997576	0.997758	3	22 weeks	48 weeks	RDT (SD Bioline Malaria Ag Pf/Pv (histidine-rich-protein 2 (HRP-2)/plasmodium lactate dehydrogenase (pLDH), www. Standardia. com)),	AP+SP (sulfadoxine–pyrimethamine)	3 rounds of ISTP, once at each ANC visit	test-and-treat only when symptomatic during the ANC visit	Maternal peripheral paracetamia (PCR)	ITT	1.06	0.59	1.9	0.84		4.5999999999999999E-2	3.6999999999999998E-2	Y	5
Mass testing and treatment for malaria followed by weekly fever screening, testing and treatment in Northern Senegal: feasibility, cost and impact	Ruben O. Conner1, Yakou Dieye1, Michael Hainsworth1, Adama Tall1, Badara Cissé1, Farba Faye1, Mame Demba Sy2, Amadou Ba1, Doudou Sene2, Souleymane Ba2, Elhadji Doucouré2, Tidiane Thiam2, Moussa Diop1, Kammerle Schneider1, Moustapha Cissé2, Mady Ba2, Duncan Earle1, Philippe Guinot1, Richard W. Steketee1 and Caterina Guinovart1,3*	10.1186/s12936-020-03313-6	2020	Senegal	non-randomized quasi-experimental		Cluster	Northern Senegal (Kanel, Linguere and Ranerou district in Matam and Louga region). edge of the Sahel region and is marked by grasslands, a semi-arid climate and flat topography, with an average population density of about 14 per square kilometre	low transmission with some areas of moderate transmission. Highly seasonal (peak during the rainy season Jul - Jan). P.falciparum is the majority. No IRS. Malaria control relies on ITN (81% usage) and case management.	All household members in the intervention villages excluding infants under 2 months old. Intervention targetting highest transmission areas (>=15 cases/1000/year) within the district with control group being the places with lower transmission at baseline (stratum 1 with <5 cases/1000/year, stratum 2 with 5-15 cases/1000/year)	22170	4304	12457	8639			0.856653		1	6 months	6 months	RDT ( Premier Medical First Response)	dihydro-artemisinin-piperaquine (DHAp), pregnant women were treated with AL	1 MTAT before the rainy season in September followed up by fever-screening + test + treat for 5 months	control 1: case investigation only control 2: weekly fever screen, test and treat (PECADOM++)	Intervention effect on average incidence malaria cases per week based on community health facility data (IRR measured by DiD using negative binomial regression)	ITT	0.62	0.45	0.84	2E-3				Y	5
Mass testing and treatment for malaria followed by weekly fever screening, testing and treatment in Northern Senegal: feasibility, cost and impact	Ruben O. Conner1, Yakou Dieye1, Michael Hainsworth1, Adama Tall1, Badara Cissé1, Farba Faye1, Mame Demba Sy2, Amadou Ba1, Doudou Sene2, Souleymane Ba2, Elhadji Doucouré2, Tidiane Thiam2, Moussa Diop1, Kammerle Schneider1, Moustapha Cissé2, Mady Ba2, Duncan Earle1, Philippe Guinot1, Richard W. Steketee1 and Caterina Guinovart1,3*	10.1186/s12936-020-03313-6	2020	Senegal	non-randomized quasi-experimental		Cluster	Northern Senegal (Kanel, Linguere and Ranerou district in Matam and Louga region). edge of the Sahel region and is marked by grasslands, a semi-arid climate and flat topography, with an average population density of about 14 per square kilometre	low transmission with some areas of moderate transmission. Highly seasonal (peak during the rainy season Jul - Jan). P.falciparum is the majority. No IRS. Malaria control relies on ITN (81% usage) and case management.	All household members in the intervention villages excluding infants under 2 months old. Intervention targetting highest transmission areas (>=15 cases/1000/year) within the district with control group being the places with lower transmission at baseline (stratum 1 with <5 cases/1000/year, stratum 2 with 5-15 cases/1000/year)	22170	4304	12457	8639			0.856653		1	6 months	6 months	RDT ( Premier Medical First Response)	dihydro-artemisinin-piperaquine (DHAp), pregnant women were treated with AL	1 MTAT before the rainy season in September followed up by fever-screening + test + treat for 5 months	control 1: case investigation only control 2: weekly fever screen, test and treat (PECADOM++)	Intervention effect on average incidence malaria cases per week based on community health facility data + cases detected during MTAT and PECADOM (IRR measured by DiD using negative binomial regression)	ITT	0.76	0.56	1.04	8.3000000000000004E-2				Y	5
Mass testing and treatment for malaria followed by weekly fever screening, testing and treatment in Northern Senegal: feasibility, cost and impact	Ruben O. Conner1, Yakou Dieye1, Michael Hainsworth1, Adama Tall1, Badara Cissé1, Farba Faye1, Mame Demba Sy2, Amadou Ba1, Doudou Sene2, Souleymane Ba2, Elhadji Doucouré2, Tidiane Thiam2, Moussa Diop1, Kammerle Schneider1, Moustapha Cissé2, Mady Ba2, Duncan Earle1, Philippe Guinot1, Richard W. Steketee1 and Caterina Guinovart1,3*	10.1186/s12936-020-03313-6	2020	Senegal	non-randomized quasi-experimental		Cluster	Northern Senegal (Kanel, Linguere and Ranerou district in Matam and Louga region). edge of the Sahel region and is marked by grasslands, a semi-arid climate and flat topography, with an average population density of about 14 per square kilometre	low transmission with some areas of moderate transmission. Highly seasonal (peak during the rainy season Jul - Jan). P.falciparum is the majority. No IRS. Malaria control relies on ITN (81% usage) and case management.	All household members in the intervention villages excluding infants under 2 months old. Intervention targetting highest transmission areas (>=15 cases/1000/year) within the district with control group being the places with lower transmission at baseline (stratum 1 with <5 cases/1000/year, stratum 2 with 5-15 cases/1000/year)	22170	4304	12457	8639			0.856653		1	6 months	6 months	RDT ( Premier Medical First Response)	dihydro-artemisinin-piperaquine (DHAp), pregnant women were treated with AL	1 MTAT before the rainy season in September followed up by fever-screening + test + treat for 5 months	control 1: case investigation only control 2: weekly fever screen, test and treat (PECADOM++)	Intervention effect on average incidence malaria cases per week based on community health facility data + cases detected during MTAT and PECADOM (IRR measured by DiD using negative binomial regression, excluding bed net ownership)	ITT	0.64	0.47	0.97	4.0000000000000001E-3				Y	5
Mass testing and treatment for malaria followed by weekly fever screening, testing and treatment in Northern Senegal: feasibility, cost and impact	Ruben O. Conner1, Yakou Dieye1, Michael Hainsworth1, Adama Tall1, Badara Cissé1, Farba Faye1, Mame Demba Sy2, Amadou Ba1, Doudou Sene2, Souleymane Ba2, Elhadji Doucouré2, Tidiane Thiam2, Moussa Diop1, Kammerle Schneider1, Moustapha Cissé2, Mady Ba2, Duncan Earle1, Philippe Guinot1, Richard W. Steketee1 and Caterina Guinovart1,3*	10.1186/s12936-020-03313-6	2020	Senegal	non-randomized quasi-experimental		Cluster	Northern Senegal (Kanel, Linguere and Ranerou district in Matam and Louga region). edge of the Sahel region and is marked by grasslands, a semi-arid climate and flat topography, with an average population density of about 14 per square kilometre	low transmission with some areas of moderate transmission. Highly seasonal (peak during the rainy season Jul - Jan). P.falciparum is the majority. No IRS. Malaria control relies on ITN (81% usage) and case management.	All household members in the intervention villages excluding infants under 2 months old. Intervention targetting highest transmission areas (>=15 cases/1000/year) within the district with control group being the places with lower transmission at baseline (stratum 1 with <5 cases/1000/year, stratum 2 with 5-15 cases/1000/year)	22170	4304	12457	8639			0.856653		1	6 months	6 months	RDT ( Premier Medical First Response)	dihydro-artemisinin-piperaquine (DHAp), pregnant women were treated with AL	1 MTAT before the rainy season in September followed up by fever-screening + test + treat for 5 months	control 1: case investigation only control 2: weekly fever screen, test and treat (PECADOM++)	Cost per person tested (not sure in what year currency)		14.3
Negligible Impact of Mass Screening and Treatment on Mesoendemic Malaria Transmission at West Timor in Eastern Indonesia: A Cluster-Randomized Trial	Inge Sutanto,1 Ayleen Kosasih,1 Iqbal R. F. Elyazar,2 Deddy R. Simanjuntak,1 Tri A. Larasati,1 M. Sopiyudin Dahlan,3 Isra Wahid,4 Ivo Mueller,5 Cristian Koepfli,5 Rita Kusriastuti,6 Asik Surya,6 Ferdinand J. Laihad,7 William A. Hawley,7 Frank H. Collins,8 J. Kevin Baird,2,9 and Neil F. Lobo8	10.1093/cid/ciy231	2018	Indonesia	randomised controlled trial	No	Cluster	Costal villages (Alkani, Lamea, Weoe, Seserai, Weseben) in Wewiku subdistrict, West Timor. Lowland area (<150m) with coastal, savanah, paddy and forest plantation. Limited government vector control activitiy (800 bed nets distributed in 2011)	low transmission with both P.falciparum and P.vivax. A tropical climate occurs with a brief wet season (December– March) and extended dry season (April–November). Peak malaria season Aug - Sep. Annual parasite incidence 72-124 per 1000 person years. Costal villages have higher transmission.	Residents in 5 costal villages (mesoendemic transmission) living in traditional coconut palm housing without electricty.	1295		253	449		0.844015	0.852417	0.831041	1	10 weeks	10 weeks	Microscopy	DHP (fixed-dose tablets of 40 mg dihydroartemisinin, 320 mg piperaquine; D-ARTEPP, Guilin Pharmaceutical Co, China, 6 December 2014 expiry) for all Plasmodium, primaquine (15-mg primaquine base tablets; PT Phapros Tbk, Jakarta, Indonesia, October 2014 expiry) or P. falciparum (single dose of 0.75 mg/kg) or P. vivax (daily dose of 0.25 mg/kg over 14 days)	MST3: received 3 rounds with 5 weeks-interval between June - August	MST2: received 2 rounds with 10 weeks-interval between Jun - August	Malaria prevalence by microscopy SPR (slide positivity rate) after the first round - cluster level		1	0.49	2.01	0.99299999999999999		7.3999999999999996E-2	8.6999999999999994E-2	N
Negligible Impact of Mass Screening and Treatment on Mesoendemic Malaria Transmission at West Timor in Eastern Indonesia: A Cluster-Randomized Trial	Inge Sutanto,1 Ayleen Kosasih,1 Iqbal R. F. Elyazar,2 Deddy R. Simanjuntak,1 Tri A. Larasati,1 M. Sopiyudin Dahlan,3 Isra Wahid,4 Ivo Mueller,5 Cristian Koepfli,5 Rita Kusriastuti,6 Asik Surya,6 Ferdinand J. Laihad,7 William A. Hawley,7 Frank H. Collins,8 J. Kevin Baird,2,9 and Neil F. Lobo8	10.1093/cid/ciy231	2018	Indonesia	randomised controlled trial	No	Cluster	Costal villages (Alkani, Lamea, Weoe, Seserai, Weseben) in Wewiku subdistrict, West Timor. Lowland area (<150m) with coastal, savanah, paddy and forest plantation. Limited government vector control activitiy (800 bed nets distributed in 2011)	low transmission with both P.falciparum and P.vivax. A tropical climate occurs with a brief wet season (December– March) and extended dry season (April–November). Peak malaria season Aug - Sep. Annual parasite incidence 72-124 per 1000 person years. Costal villages have higher transmission.	Residents in 5 costal villages (mesoendemic transmission) living in traditional coconut palm housing without electricty.	1295		253	449		0.844015	0.852417	0.831041	1	10 weeks	10 weeks	Microscopy	DHP (fixed-dose tablets of 40 mg dihydroartemisinin, 320 mg piperaquine; D-ARTEPP, Guilin Pharmaceutical Co, China, 6 December 2014 expiry) for all Plasmodium, primaquine (15-mg primaquine base tablets; PT Phapros Tbk, Jakarta, Indonesia, October 2014 expiry) or P. falciparum (single dose of 0.75 mg/kg) or P. vivax (daily dose of 0.25 mg/kg over 14 days)	MST3: received 3 rounds with 5 weeks-interval between June - August	MST2: received 2 rounds with 10 weeks-interval between Jun - August	Malaria prevalence by microscopy SPR (slide positivity rate) after the first round - individual level		0.98	0.56	1.71	1		8.1000000000000003E-2	8.2000000000000003E-2	N
Negligible Impact of Mass Screening and Treatment on Mesoendemic Malaria Transmission at West Timor in Eastern Indonesia: A Cluster-Randomized Trial	Inge Sutanto,1 Ayleen Kosasih,1 Iqbal R. F. Elyazar,2 Deddy R. Simanjuntak,1 Tri A. Larasati,1 M. Sopiyudin Dahlan,3 Isra Wahid,4 Ivo Mueller,5 Cristian Koepfli,5 Rita Kusriastuti,6 Asik Surya,6 Ferdinand J. Laihad,7 William A. Hawley,7 Frank H. Collins,8 J. Kevin Baird,2,9 and Neil F. Lobo8	10.1093/cid/ciy231	2018	Indonesia	randomised controlled trial	No	Cluster	Costal villages (Alkani, Lamea, Weoe, Seserai, Weseben) in Wewiku subdistrict, West Timor. Lowland area (<150m) with coastal, savanah, paddy and forest plantation. Limited government vector control activitiy (800 bed nets distributed in 2011)	low transmission with both P.falciparum and P.vivax. A tropical climate occurs with a brief wet season (December– March) and extended dry season (April–November). Peak malaria season Aug - Sep. Annual parasite incidence 72-124 per 1000 person years. Costal villages have higher transmission.	Residents in 5 costal villages (mesoendemic transmission) living in traditional coconut palm housing without electricty.	1295		253	449		0.844015	0.852417	0.831041	1	10 weeks	10 weeks	Microscopy	DHP (fixed-dose tablets of 40 mg dihydroartemisinin, 320 mg piperaquine; D-ARTEPP, Guilin Pharmaceutical Co, China, 6 December 2014 expiry) for all Plasmodium, primaquine (15-mg primaquine base tablets; PT Phapros Tbk, Jakarta, Indonesia, October 2014 expiry) or P. falciparum (single dose of 0.75 mg/kg) or P. vivax (daily dose of 0.25 mg/kg over 14 days)	MST3: received 3 rounds with 5 weeks-interval between June - August	MST2: received 2 rounds with 10 weeks-interval between Jun - August	P.falciparum prevalence by microscopy SPR (slide positivity rate) after the first round - cluster level		0.93	0.39	2.24	0.877		3.2000000000000001E-2	3.2000000000000001E-2	N
Negligible Impact of Mass Screening and Treatment on Mesoendemic Malaria Transmission at West Timor in Eastern Indonesia: A Cluster-Randomized Trial	Inge Sutanto,1 Ayleen Kosasih,1 Iqbal R. F. Elyazar,2 Deddy R. Simanjuntak,1 Tri A. Larasati,1 M. Sopiyudin Dahlan,3 Isra Wahid,4 Ivo Mueller,5 Cristian Koepfli,5 Rita Kusriastuti,6 Asik Surya,6 Ferdinand J. Laihad,7 William A. Hawley,7 Frank H. Collins,8 J. Kevin Baird,2,9 and Neil F. Lobo8	10.1093/cid/ciy231	2018	Indonesia	randomised controlled trial	No	Cluster	Costal villages (Alkani, Lamea, Weoe, Seserai, Weseben) in Wewiku subdistrict, West Timor. Lowland area (<150m) with coastal, savanah, paddy and forest plantation. Limited government vector control activitiy (800 bed nets distributed in 2011)	low transmission with both P.falciparum and P.vivax. A tropical climate occurs with a brief wet season (December– March) and extended dry season (April–November). Peak malaria season Aug - Sep. Annual parasite incidence 72-124 per 1000 person years. Costal villages have higher transmission.	Residents in 5 costal villages (mesoendemic transmission) living in traditional coconut palm housing without electricty.	1295		253	449		0.844015	0.852417	0.831041	1	10 weeks	10 weeks	Microscopy	DHP (fixed-dose tablets of 40 mg dihydroartemisinin, 320 mg piperaquine; D-ARTEPP, Guilin Pharmaceutical Co, China, 6 December 2014 expiry) for all Plasmodium, primaquine (15-mg primaquine base tablets; PT Phapros Tbk, Jakarta, Indonesia, October 2014 expiry) or P. falciparum (single dose of 0.75 mg/kg) or P. vivax (daily dose of 0.25 mg/kg over 14 days)	MST3: received 3 rounds with 5 weeks-interval between June - August	MST2: received 2 rounds with 10 weeks-interval between Jun - August	P.falciparum prevalence by microscopy SPR (slide positivity rate) after the first round - individual level		0.7	0.26	1.88	0.64500000000000002		0.02	2.9000000000000001E-2	N
Negligible Impact of Mass Screening and Treatment on Mesoendemic Malaria Transmission at West Timor in Eastern Indonesia: A Cluster-Randomized Trial	Inge Sutanto,1 Ayleen Kosasih,1 Iqbal R. F. Elyazar,2 Deddy R. Simanjuntak,1 Tri A. Larasati,1 M. Sopiyudin Dahlan,3 Isra Wahid,4 Ivo Mueller,5 Cristian Koepfli,5 Rita Kusriastuti,6 Asik Surya,6 Ferdinand J. Laihad,7 William A. Hawley,7 Frank H. Collins,8 J. Kevin Baird,2,9 and Neil F. Lobo8	10.1093/cid/ciy231	2018	Indonesia	randomised controlled trial	No	Cluster	Costal villages (Alkani, Lamea, Weoe, Seserai, Weseben) in Wewiku subdistrict, West Timor. Lowland area (<150m) with coastal, savanah, paddy and forest plantation. Limited government vector control activitiy (800 bed nets distributed in 2011)	low transmission with both P.falciparum and P.vivax. A tropical climate occurs with a brief wet season (December– March) and extended dry season (April–November). Peak malaria season Aug - Sep. Annual parasite incidence 72-124 per 1000 person years. Costal villages have higher transmission.	Residents in 5 costal villages (mesoendemic transmission) living in traditional coconut palm housing without electricty.	1295		253	449		0.844015	0.852417	0.831041	1	10 weeks	10 weeks	Microscopy	DHP (fixed-dose tablets of 40 mg dihydroartemisinin, 320 mg piperaquine; D-ARTEPP, Guilin Pharmaceutical Co, China, 6 December 2014 expiry) for all Plasmodium, primaquine (15-mg primaquine base tablets; PT Phapros Tbk, Jakarta, Indonesia, October 2014 expiry) or P. falciparum (single dose of 0.75 mg/kg) or P. vivax (daily dose of 0.25 mg/kg over 14 days)	MST3: received 3 rounds with 5 weeks-interval between June - August	MST2: received 2 rounds with 10 weeks-interval between Jun - August	P.vivax prevalence by microscopy SPR (slide positivity rate) after the first round - cluster level		1.04	0.47	2.3	0.92200000000000004		4.3999999999999997E-2	5.5E-2	N
Negligible Impact of Mass Screening and Treatment on Mesoendemic Malaria Transmission at West Timor in Eastern Indonesia: A Cluster-Randomized Trial	Inge Sutanto,1 Ayleen Kosasih,1 Iqbal R. F. Elyazar,2 Deddy R. Simanjuntak,1 Tri A. Larasati,1 M. Sopiyudin Dahlan,3 Isra Wahid,4 Ivo Mueller,5 Cristian Koepfli,5 Rita Kusriastuti,6 Asik Surya,6 Ferdinand J. Laihad,7 William A. Hawley,7 Frank H. Collins,8 J. Kevin Baird,2,9 and Neil F. Lobo8	10.1093/cid/ciy231	2018	Indonesia	randomised controlled trial	No	Cluster	Costal villages (Alkani, Lamea, Weoe, Seserai, Weseben) in Wewiku subdistrict, West Timor. Lowland area (<150m) with coastal, savanah, paddy and forest plantation. Limited government vector control activitiy (800 bed nets distributed in 2011)	low transmission with both P.falciparum and P.vivax. A tropical climate occurs with a brief wet season (December– March) and extended dry season (April–November). Peak malaria season Aug - Sep. Annual parasite incidence 72-124 per 1000 person years. Costal villages have higher transmission.	Residents in 5 costal villages (mesoendemic transmission) living in traditional coconut palm housing without electricty.	1295		253	449		0.844015	0.852417	0.831041	1	10 weeks	10 weeks	Microscopy	DHP (fixed-dose tablets of 40 mg dihydroartemisinin, 320 mg piperaquine; D-ARTEPP, Guilin Pharmaceutical Co, China, 6 December 2014 expiry) for all Plasmodium, primaquine (15-mg primaquine base tablets; PT Phapros Tbk, Jakarta, Indonesia, October 2014 expiry) or P. falciparum (single dose of 0.75 mg/kg) or P. vivax (daily dose of 0.25 mg/kg over 14 days)	MST3: received 3 rounds with 5 weeks-interval between June - August	MST2: received 2 rounds with 10 weeks-interval between Jun - August	P.vivax prevalence by microscopy SPR (slide positivity rate) after the first round - individual level		1.18	0.61	2.29	0.73799999999999999		6.3E-2	5.3999999999999999E-2	N
Negligible Impact of Mass Screening and Treatment on Mesoendemic Malaria Transmission at West Timor in Eastern Indonesia: A Cluster-Randomized Trial	Inge Sutanto,1 Ayleen Kosasih,1 Iqbal R. F. Elyazar,2 Deddy R. Simanjuntak,1 Tri A. Larasati,1 M. Sopiyudin Dahlan,3 Isra Wahid,4 Ivo Mueller,5 Cristian Koepfli,5 Rita Kusriastuti,6 Asik Surya,6 Ferdinand J. Laihad,7 William A. Hawley,7 Frank H. Collins,8 J. Kevin Baird,2,9 and Neil F. Lobo8	10.1093/cid/ciy231	2018	Indonesia	randomised controlled trial	No	Cluster	Costal villages (Alkani, Lamea, Weoe, Seserai, Weseben) in Wewiku subdistrict, West Timor. Lowland area (<150m) with coastal, savanah, paddy and forest plantation. Limited government vector control activitiy (800 bed nets distributed in 2011)	low transmission with both P.falciparum and P.vivax. A tropical climate occurs with a brief wet season (December– March) and extended dry season (April–November). Peak malaria season Aug - Sep. Annual parasite incidence 72-124 per 1000 person years. Costal villages have higher transmission.	Residents in 5 costal villages (mesoendemic transmission) living in traditional coconut palm housing without electricty.	1295		253	449		0.844015	0.852417	0.831041	3	3 months	3 months	Microscopy	DHP (fixed-dose tablets of 40 mg dihydroartemisinin, 320 mg piperaquine; D-ARTEPP, Guilin Pharmaceutical Co, China, 6 December 2014 expiry) for all Plasmodium, primaquine (15-mg primaquine base tablets; PT Phapros Tbk, Jakarta, Indonesia, October 2014 expiry) or P. falciparum (single dose of 0.75 mg/kg) or P. vivax (daily dose of 0.25 mg/kg over 14 days)	MST3: received 3 rounds with 5 weeks-interval between June - August	MST2: received 2 rounds with 10 weeks-interval between Jun - August	P.falciparum prevalence by microscopy SPR (slide positivity rate) after the full intervention - cluster level		0.47	0.33	0.67	<0.001		4.5999999999999999E-2	0.06	N
Negligible Impact of Mass Screening and Treatment on Mesoendemic Malaria Transmission at West Timor in Eastern Indonesia: A Cluster-Randomized Trial	Inge Sutanto,1 Ayleen Kosasih,1 Iqbal R. F. Elyazar,2 Deddy R. Simanjuntak,1 Tri A. Larasati,1 M. Sopiyudin Dahlan,3 Isra Wahid,4 Ivo Mueller,5 Cristian Koepfli,5 Rita Kusriastuti,6 Asik Surya,6 Ferdinand J. Laihad,7 William A. Hawley,7 Frank H. Collins,8 J. Kevin Baird,2,9 and Neil F. Lobo8	10.1093/cid/ciy231	2018	Indonesia	randomised controlled trial	No	Cluster	Costal villages (Alkani, Lamea, Weoe, Seserai, Weseben) in Wewiku subdistrict, West Timor. Lowland area (<150m) with coastal, savanah, paddy and forest plantation. Limited government vector control activitiy (800 bed nets distributed in 2011)	low transmission with both P.falciparum and P.vivax. A tropical climate occurs with a brief wet season (December– March) and extended dry season (April–November). Peak malaria season Aug - Sep. Annual parasite incidence 72-124 per 1000 person years. Costal villages have higher transmission.	Residents in 5 costal villages (mesoendemic transmission) living in traditional coconut palm housing without electricty.	1295		253	449		0.844015	0.852417	0.831041	3	3 months	3 months	Microscopy	DHP (fixed-dose tablets of 40 mg dihydroartemisinin, 320 mg piperaquine; D-ARTEPP, Guilin Pharmaceutical Co, China, 6 December 2014 expiry) for all Plasmodium, primaquine (15-mg primaquine base tablets; PT Phapros Tbk, Jakarta, Indonesia, October 2014 expiry) or P. falciparum (single dose of 0.75 mg/kg) or P. vivax (daily dose of 0.25 mg/kg over 14 days)	MST3: received 3 rounds with 5 weeks-interval between June - August	MST2: received 2 rounds with 10 weeks-interval between Jun - August	P.falciparum prevalence by microscopy SPR (slide positivity rate) after the full intervention - individual level		0.65	0.31	1.33	0.312		3.7999999999999999E-2	5.7000000000000002E-2	N
Negligible Impact of Mass Screening and Treatment on Mesoendemic Malaria Transmission at West Timor in Eastern Indonesia: A Cluster-Randomized Trial	Inge Sutanto,1 Ayleen Kosasih,1 Iqbal R. F. Elyazar,2 Deddy R. Simanjuntak,1 Tri A. Larasati,1 M. Sopiyudin Dahlan,3 Isra Wahid,4 Ivo Mueller,5 Cristian Koepfli,5 Rita Kusriastuti,6 Asik Surya,6 Ferdinand J. Laihad,7 William A. Hawley,7 Frank H. Collins,8 J. Kevin Baird,2,9 and Neil F. Lobo8	10.1093/cid/ciy231	2018	Indonesia	randomised controlled trial	No	Cluster	Costal villages (Alkani, Lamea, Weoe, Seserai, Weseben) in Wewiku subdistrict, West Timor. Lowland area (<150m) with coastal, savanah, paddy and forest plantation. Limited government vector control activitiy (800 bed nets distributed in 2011)	low transmission with both P.falciparum and P.vivax. A tropical climate occurs with a brief wet season (December– March) and extended dry season (April–November). Peak malaria season Aug - Sep. Annual parasite incidence 72-124 per 1000 person years. Costal villages have higher transmission.	Residents in 5 costal villages (mesoendemic transmission) living in traditional coconut palm housing without electricty.	1295		253	449		0.844015	0.852417	0.831041	3	3 months	3 months	Microscopy	DHP (fixed-dose tablets of 40 mg dihydroartemisinin, 320 mg piperaquine; D-ARTEPP, Guilin Pharmaceutical Co, China, 6 December 2014 expiry) for all Plasmodium, primaquine (15-mg primaquine base tablets; PT Phapros Tbk, Jakarta, Indonesia, October 2014 expiry) or P. falciparum (single dose of 0.75 mg/kg) or P. vivax (daily dose of 0.25 mg/kg over 14 days)	MST3: received 3 rounds with 5 weeks-interval between June - August	MST2: received 2 rounds with 10 weeks-interval between Jun - August	P.vivax prevalence by microscopy SPR (slide positivity rate) after the full intervention - cluster level		0.49	0.15	1.6	0.24		2.4E-2	6.0999999999999999E-2	N
Negligible Impact of Mass Screening and Treatment on Mesoendemic Malaria Transmission at West Timor in Eastern Indonesia: A Cluster-Randomized Trial	Inge Sutanto,1 Ayleen Kosasih,1 Iqbal R. F. Elyazar,2 Deddy R. Simanjuntak,1 Tri A. Larasati,1 M. Sopiyudin Dahlan,3 Isra Wahid,4 Ivo Mueller,5 Cristian Koepfli,5 Rita Kusriastuti,6 Asik Surya,6 Ferdinand J. Laihad,7 William A. Hawley,7 Frank H. Collins,8 J. Kevin Baird,2,9 and Neil F. Lobo8	10.1093/cid/ciy231	2018	Indonesia	randomised controlled trial	No	Cluster	Costal villages (Alkani, Lamea, Weoe, Seserai, Weseben) in Wewiku subdistrict, West Timor. Lowland area (<150m) with coastal, savanah, paddy and forest plantation. Limited government vector control activitiy (800 bed nets distributed in 2011)	low transmission with both P.falciparum and P.vivax. A tropical climate occurs with a brief wet season (December– March) and extended dry season (April–November). Peak malaria season Aug - Sep. Annual parasite incidence 72-124 per 1000 person years. Costal villages have higher transmission.	Residents in 5 costal villages (mesoendemic transmission) living in traditional coconut palm housing without electricty.	1295		253	449		0.844015	0.852417	0.831041	3	3 months	3 months	Microscopy	DHP (fixed-dose tablets of 40 mg dihydroartemisinin, 320 mg piperaquine; D-ARTEPP, Guilin Pharmaceutical Co, China, 6 December 2014 expiry) for all Plasmodium, primaquine (15-mg primaquine base tablets; PT Phapros Tbk, Jakarta, Indonesia, October 2014 expiry) or P. falciparum (single dose of 0.75 mg/kg) or P. vivax (daily dose of 0.25 mg/kg over 14 days)	MST3: received 3 rounds with 5 weeks-interval between June - August	MST2: received 2 rounds with 10 weeks-interval between Jun - August	P.vivax prevalence by microscopy SPR (slide positivity rate) after the full intervention - individual level		0.61	0.3	1.23	0.22600000000000001		3.7999999999999999E-2	6.0999999999999999E-2	N
Negligible Impact of Mass Screening and Treatment on Mesoendemic Malaria Transmission at West Timor in Eastern Indonesia: A Cluster-Randomized Trial	Inge Sutanto,1 Ayleen Kosasih,1 Iqbal R. F. Elyazar,2 Deddy R. Simanjuntak,1 Tri A. Larasati,1 M. Sopiyudin Dahlan,3 Isra Wahid,4 Ivo Mueller,5 Cristian Koepfli,5 Rita Kusriastuti,6 Asik Surya,6 Ferdinand J. Laihad,7 William A. Hawley,7 Frank H. Collins,8 J. Kevin Baird,2,9 and Neil F. Lobo8	10.1093/cid/ciy231	2018	Indonesia	randomised controlled trial	No	Cluster	Costal villages (Alkani, Lamea, Weoe, Seserai, Weseben) in Wewiku subdistrict, West Timor. Lowland area (<150m) with coastal, savanah, paddy and forest plantation. Limited government vector control activitiy (800 bed nets distributed in 2011)	low transmission with both P.falciparum and P.vivax. A tropical climate occurs with a brief wet season (December– March) and extended dry season (April–November). Peak malaria season Aug - Sep. Annual parasite incidence 72-124 per 1000 person years. Costal villages have higher transmission.	Residents in 5 costal villages (mesoendemic transmission) living in traditional coconut palm housing without electricty.	1295		253	449		0.844015	0.852417	0.831041	3	3 months	3 months	Microscopy	DHP (fixed-dose tablets of 40 mg dihydroartemisinin, 320 mg piperaquine; D-ARTEPP, Guilin Pharmaceutical Co, China, 6 December 2014 expiry) for all Plasmodium, primaquine (15-mg primaquine base tablets; PT Phapros Tbk, Jakarta, Indonesia, October 2014 expiry) or P. falciparum (single dose of 0.75 mg/kg) or P. vivax (daily dose of 0.25 mg/kg over 14 days)	MST3: received 3 rounds with 5 weeks-interval between June - August	MST2: received 2 rounds with 10 weeks-interval between Jun - August	P.falciparum gametocyte rate post intervention - cluster level		0.26	0.09	0.77	1.4999999999999999E-2		0.01	2.5000000000000001E-2	N
Negligible Impact of Mass Screening and Treatment on Mesoendemic Malaria Transmission at West Timor in Eastern Indonesia: A Cluster-Randomized Trial	Inge Sutanto,1 Ayleen Kosasih,1 Iqbal R. F. Elyazar,2 Deddy R. Simanjuntak,1 Tri A. Larasati,1 M. Sopiyudin Dahlan,3 Isra Wahid,4 Ivo Mueller,5 Cristian Koepfli,5 Rita Kusriastuti,6 Asik Surya,6 Ferdinand J. Laihad,7 William A. Hawley,7 Frank H. Collins,8 J. Kevin Baird,2,9 and Neil F. Lobo8	10.1093/cid/ciy231	2018	Indonesia	randomised controlled trial	No	Cluster	Costal villages (Alkani, Lamea, Weoe, Seserai, Weseben) in Wewiku subdistrict, West Timor. Lowland area (<150m) with coastal, savanah, paddy and forest plantation. Limited government vector control activitiy (800 bed nets distributed in 2011)	low transmission with both P.falciparum and P.vivax. A tropical climate occurs with a brief wet season (December– March) and extended dry season (April–November). Peak malaria season Aug - Sep. Annual parasite incidence 72-124 per 1000 person years. Costal villages have higher transmission.	Residents in 5 costal villages (mesoendemic transmission) living in traditional coconut palm housing without electricty.	1295		253	449		0.844015	0.852417	0.831041	3	3 months	3 months	Microscopy	DHP (fixed-dose tablets of 40 mg dihydroartemisinin, 320 mg piperaquine; D-ARTEPP, Guilin Pharmaceutical Co, China, 6 December 2014 expiry) for all Plasmodium, primaquine (15-mg primaquine base tablets; PT Phapros Tbk, Jakarta, Indonesia, October 2014 expiry) or P. falciparum (single dose of 0.75 mg/kg) or P. vivax (daily dose of 0.25 mg/kg over 14 days)	MST3: received 3 rounds with 5 weeks-interval between June - August	MST2: received 2 rounds with 10 weeks-interval between Jun - August	P.falciparum gametocyte rate post intervention - individual level		0.31	0.09	1	7.4999999999999997E-2		0.01	3.2000000000000001E-2	N
Negligible Impact of Mass Screening and Treatment on Mesoendemic Malaria Transmission at West Timor in Eastern Indonesia: A Cluster-Randomized Trial	Inge Sutanto,1 Ayleen Kosasih,1 Iqbal R. F. Elyazar,2 Deddy R. Simanjuntak,1 Tri A. Larasati,1 M. Sopiyudin Dahlan,3 Isra Wahid,4 Ivo Mueller,5 Cristian Koepfli,5 Rita Kusriastuti,6 Asik Surya,6 Ferdinand J. Laihad,7 William A. Hawley,7 Frank H. Collins,8 J. Kevin Baird,2,9 and Neil F. Lobo8	10.1093/cid/ciy231	2018	Indonesia	randomised controlled trial	No	Cluster	Costal villages (Alkani, Lamea, Weoe, Seserai, Weseben) in Wewiku subdistrict, West Timor. Lowland area (<150m) with coastal, savanah, paddy and forest plantation. Limited government vector control activitiy (800 bed nets distributed in 2011)	low transmission with both P.falciparum and P.vivax. A tropical climate occurs with a brief wet season (December– March) and extended dry season (April–November). Peak malaria season Aug - Sep. Annual parasite incidence 72-124 per 1000 person years. Costal villages have higher transmission.	Residents in 5 costal villages (mesoendemic transmission) living in traditional coconut palm housing without electricty.	1295		253	449		0.844015	0.852417	0.831041	3	3 months	3 months	Microscopy	DHP (fixed-dose tablets of 40 mg dihydroartemisinin, 320 mg piperaquine; D-ARTEPP, Guilin Pharmaceutical Co, China, 6 December 2014 expiry) for all Plasmodium, primaquine (15-mg primaquine base tablets; PT Phapros Tbk, Jakarta, Indonesia, October 2014 expiry) or P. falciparum (single dose of 0.75 mg/kg) or P. vivax (daily dose of 0.25 mg/kg over 14 days)	MST3: received 3 rounds with 5 weeks-interval between June - August	MST2: received 2 rounds with 10 weeks-interval between Jun - August	P.falciparum prevalence by PCR post intervention - cluster level		0.25	0.21	0.31	<0.001		4.1000000000000002E-2	9.0999999999999998E-2	N
Negligible Impact of Mass Screening and Treatment on Mesoendemic Malaria Transmission at West Timor in Eastern Indonesia: A Cluster-Randomized Trial	Inge Sutanto,1 Ayleen Kosasih,1 Iqbal R. F. Elyazar,2 Deddy R. Simanjuntak,1 Tri A. Larasati,1 M. Sopiyudin Dahlan,3 Isra Wahid,4 Ivo Mueller,5 Cristian Koepfli,5 Rita Kusriastuti,6 Asik Surya,6 Ferdinand J. Laihad,7 William A. Hawley,7 Frank H. Collins,8 J. Kevin Baird,2,9 and Neil F. Lobo8	10.1093/cid/ciy231	2018	Indonesia	randomised controlled trial	No	Cluster	Costal villages (Alkani, Lamea, Weoe, Seserai, Weseben) in Wewiku subdistrict, West Timor. Lowland area (<150m) with coastal, savanah, paddy and forest plantation. Limited government vector control activitiy (800 bed nets distributed in 2011)	low transmission with both P.falciparum and P.vivax. A tropical climate occurs with a brief wet season (December– March) and extended dry season (April–November). Peak malaria season Aug - Sep. Annual parasite incidence 72-124 per 1000 person years. Costal villages have higher transmission.	Residents in 5 costal villages (mesoendemic transmission) living in traditional coconut palm housing without electricty.	1295		253	449		0.844015	0.852417	0.831041	3	3 months	3 months	Microscopy	DHP (fixed-dose tablets of 40 mg dihydroartemisinin, 320 mg piperaquine; D-ARTEPP, Guilin Pharmaceutical Co, China, 6 December 2014 expiry) for all Plasmodium, primaquine (15-mg primaquine base tablets; PT Phapros Tbk, Jakarta, Indonesia, October 2014 expiry) or P. falciparum (single dose of 0.75 mg/kg) or P. vivax (daily dose of 0.25 mg/kg over 14 days)	MST3: received 3 rounds with 5 weeks-interval between June - August	MST2: received 2 rounds with 10 weeks-interval between Jun - August	P.falciparum prevalence by PCR post intervention - individual level		0.32	0.15	0.66	2E-3		2.8000000000000001E-2	8.2000000000000003E-2	N
Negligible Impact of Mass Screening and Treatment on Mesoendemic Malaria Transmission at West Timor in Eastern Indonesia: A Cluster-Randomized Trial	Inge Sutanto,1 Ayleen Kosasih,1 Iqbal R. F. Elyazar,2 Deddy R. Simanjuntak,1 Tri A. Larasati,1 M. Sopiyudin Dahlan,3 Isra Wahid,4 Ivo Mueller,5 Cristian Koepfli,5 Rita Kusriastuti,6 Asik Surya,6 Ferdinand J. Laihad,7 William A. Hawley,7 Frank H. Collins,8 J. Kevin Baird,2,9 and Neil F. Lobo8	10.1093/cid/ciy231	2018	Indonesia	randomised controlled trial	No	Cluster	Costal villages (Alkani, Lamea, Weoe, Seserai, Weseben) in Wewiku subdistrict, West Timor. Lowland area (<150m) with coastal, savanah, paddy and forest plantation. Limited government vector control activitiy (800 bed nets distributed in 2011)	low transmission with both P.falciparum and P.vivax. A tropical climate occurs with a brief wet season (December– March) and extended dry season (April–November). Peak malaria season Aug - Sep. Annual parasite incidence 72-124 per 1000 person years. Costal villages have higher transmission.	Residents in 5 costal villages (mesoendemic transmission) living in traditional coconut palm housing without electricty.	1295		253	449		0.844015	0.852417	0.831041	3	3 months	3 months	Microscopy	DHP (fixed-dose tablets of 40 mg dihydroartemisinin, 320 mg piperaquine; D-ARTEPP, Guilin Pharmaceutical Co, China, 6 December 2014 expiry) for all Plasmodium, primaquine (15-mg primaquine base tablets; PT Phapros Tbk, Jakarta, Indonesia, October 2014 expiry) or P. falciparum (single dose of 0.75 mg/kg) or P. vivax (daily dose of 0.25 mg/kg over 14 days)	MST3: received 3 rounds with 5 weeks-interval between June - August	MST2: received 2 rounds with 10 weeks-interval between Jun - August	P.vivaxprevalence by PCR post intervention - cluster level		0.87	0.54	1.4	0.56899999999999995		0.17100000000000001	0.19400000000000001	N
Negligible Impact of Mass Screening and Treatment on Mesoendemic Malaria Transmission at West Timor in Eastern Indonesia: A Cluster-Randomized Trial	Inge Sutanto,1 Ayleen Kosasih,1 Iqbal R. F. Elyazar,2 Deddy R. Simanjuntak,1 Tri A. Larasati,1 M. Sopiyudin Dahlan,3 Isra Wahid,4 Ivo Mueller,5 Cristian Koepfli,5 Rita Kusriastuti,6 Asik Surya,6 Ferdinand J. Laihad,7 William A. Hawley,7 Frank H. Collins,8 J. Kevin Baird,2,9 and Neil F. Lobo8	10.1093/cid/ciy231	2018	Indonesia	randomised controlled trial	No	Cluster	Costal villages (Alkani, Lamea, Weoe, Seserai, Weseben) in Wewiku subdistrict, West Timor. Lowland area (<150m) with coastal, savanah, paddy and forest plantation. Limited government vector control activitiy (800 bed nets distributed in 2011)	low transmission with both P.falciparum and P.vivax. A tropical climate occurs with a brief wet season (December– March) and extended dry season (April–November). Peak malaria season Aug - Sep. Annual parasite incidence 72-124 per 1000 person years. Costal villages have higher transmission.	Residents in 5 costal villages (mesoendemic transmission) living in traditional coconut palm housing without electricty.	1295		253	449		0.844015	0.852417	0.831041	3	3 months	3 months	Microscopy	DHP (fixed-dose tablets of 40 mg dihydroartemisinin, 320 mg piperaquine; D-ARTEPP, Guilin Pharmaceutical Co, China, 6 December 2014 expiry) for all Plasmodium, primaquine (15-mg primaquine base tablets; PT Phapros Tbk, Jakarta, Indonesia, October 2014 expiry) or P. falciparum (single dose of 0.75 mg/kg) or P. vivax (daily dose of 0.25 mg/kg over 14 days)	MST3: received 3 rounds with 5 weeks-interval between June - August	MST2: received 2 rounds with 10 weeks-interval between Jun - August	P.vivaxprevalence by PCR post intervention - individual level		0.83	0.56	1.22	0.39700000000000002		0.17899999999999999	0.20799999999999999	N
Negligible Impact of Mass Screening and Treatment on Mesoendemic Malaria Transmission at West Timor in Eastern Indonesia: A Cluster-Randomized Trial	Inge Sutanto,1 Ayleen Kosasih,1 Iqbal R. F. Elyazar,2 Deddy R. Simanjuntak,1 Tri A. Larasati,1 M. Sopiyudin Dahlan,3 Isra Wahid,4 Ivo Mueller,5 Cristian Koepfli,5 Rita Kusriastuti,6 Asik Surya,6 Ferdinand J. Laihad,7 William A. Hawley,7 Frank H. Collins,8 J. Kevin Baird,2,9 and Neil F. Lobo8	10.1093/cid/ciy231	2018	Indonesia	randomised controlled trial	No	Cluster	Costal villages (Alkani, Lamea, Weoe, Seserai, Weseben) in Wewiku subdistrict, West Timor. Lowland area (<150m) with coastal, savanah, paddy and forest plantation. Limited government vector control activitiy (800 bed nets distributed in 2011)	low transmission with both P.falciparum and P.vivax. A tropical climate occurs with a brief wet season (December– March) and extended dry season (April–November). Peak malaria season Aug - Sep. Annual parasite incidence 72-124 per 1000 person years. Costal villages have higher transmission.	Residents in 5 costal villages (mesoendemic transmission) living in traditional coconut palm housing without electricty.	253		253	90		0.844015	0.852417	0.831041	3	3 months	6 months	Microscopy	DHP (fixed-dose tablets of 40 mg dihydroartemisinin, 320 mg piperaquine; D-ARTEPP, Guilin Pharmaceutical Co, China, 6 December 2014 expiry) for all Plasmodium, primaquine (15-mg primaquine base tablets; PT Phapros Tbk, Jakarta, Indonesia, October 2014 expiry) or P. falciparum (single dose of 0.75 mg/kg) or P. vivax (daily dose of 0.25 mg/kg over 14 days)	MST3: received 3 rounds with 5 weeks-interval between June - August	MST2: received 2 rounds with 10 weeks-interval between Jun - August	Relative risk of malria infection for school children - cluster level		1.42	0.44	4.6			7.8 (range 2 - 13)	5.6 (range CI 2- 16)
Negligible Impact of Mass Screening and Treatment on Mesoendemic Malaria Transmission at West Timor in Eastern Indonesia: A Cluster-Randomized Trial	Inge Sutanto,1 Ayleen Kosasih,1 Iqbal R. F. Elyazar,2 Deddy R. Simanjuntak,1 Tri A. Larasati,1 M. Sopiyudin Dahlan,3 Isra Wahid,4 Ivo Mueller,5 Cristian Koepfli,5 Rita Kusriastuti,6 Asik Surya,6 Ferdinand J. Laihad,7 William A. Hawley,7 Frank H. Collins,8 J. Kevin Baird,2,9 and Neil F. Lobo8	10.1093/cid/ciy231	2018	Indonesia	randomised controlled trial	No	Cluster	Costal villages (Alkani, Lamea, Weoe, Seserai, Weseben) in Wewiku subdistrict, West Timor. Lowland area (<150m) with coastal, savanah, paddy and forest plantation. Limited government vector control activitiy (800 bed nets distributed in 2011)	low transmission with both P.falciparum and P.vivax. A tropical climate occurs with a brief wet season (December– March) and extended dry season (April–November). Peak malaria season Aug - Sep. Annual parasite incidence 72-124 per 1000 person years. Costal villages have higher transmission.	Residents in 5 costal villages (mesoendemic transmission) living in traditional coconut palm housing without electricty.	344		344	140		0.840302	0.852417	0.830128	3	3 months	6 months	Microscopy	DHP (fixed-dose tablets of 40 mg dihydroartemisinin, 320 mg piperaquine; D-ARTEPP, Guilin Pharmaceutical Co, China, 6 December 2014 expiry) for all Plasmodium, primaquine (15-mg primaquine base tablets; PT Phapros Tbk, Jakarta, Indonesia, October 2014 expiry) or P. falciparum (single dose of 0.75 mg/kg) or P. vivax (daily dose of 0.25 mg/kg over 14 days)	MST3: received 3 rounds with 5 weeks-interval between June - August	No MSAT	Relative risk of malria infection for school children - cluster level		1	0.53	1.91			7.8 (range 2 - 13)	10.2 (range 1 - 20)
Negligible Impact of Mass Screening and Treatment on Mesoendemic Malaria Transmission at West Timor in Eastern Indonesia: A Cluster-Randomized Trial	Inge Sutanto,1 Ayleen Kosasih,1 Iqbal R. F. Elyazar,2 Deddy R. Simanjuntak,1 Tri A. Larasati,1 M. Sopiyudin Dahlan,3 Isra Wahid,4 Ivo Mueller,5 Cristian Koepfli,5 Rita Kusriastuti,6 Asik Surya,6 Ferdinand J. Laihad,7 William A. Hawley,7 Frank H. Collins,8 J. Kevin Baird,2,9 and Neil F. Lobo8	10.1093/cid/ciy231	2018	Indonesia	randomised controlled trial	No	Cluster	Costal villages (Alkani, Lamea, Weoe, Seserai, Weseben) in Wewiku subdistrict, West Timor. Lowland area (<150m) with coastal, savanah, paddy and forest plantation. Limited government vector control activitiy (800 bed nets distributed in 2011)	low transmission with both P.falciparum and P.vivax. A tropical climate occurs with a brief wet season (December– March) and extended dry season (April–November). Peak malaria season Aug - Sep. Annual parasite incidence 72-124 per 1000 person years. Costal villages have higher transmission.	Residents in 5 costal villages (mesoendemic transmission) living in traditional coconut palm housing without electricty.	271		271	102		0.83045	0.831041	0.830128	2	3 months	6 months	Microscopy	DHP (fixed-dose tablets of 40 mg dihydroartemisinin, 320 mg piperaquine; D-ARTEPP, Guilin Pharmaceutical Co, China, 6 December 2014 expiry) for all Plasmodium, primaquine (15-mg primaquine base tablets; PT Phapros Tbk, Jakarta, Indonesia, October 2014 expiry) or P. falciparum (single dose of 0.75 mg/kg) or P. vivax (daily dose of 0.25 mg/kg over 14 days)	MST2: received 2 rounds with 10 weeks-interval between Jun - August	No MSAT	Relative risk of malria infection for school children - cluster level		1.22	0.42	3.55			5.6 (range CI 2- 16)	10.2 (range 1 - 20)
Negligible Impact of Mass Screening and Treatment on Mesoendemic Malaria Transmission at West Timor in Eastern Indonesia: A Cluster-Randomized Trial	Inge Sutanto,1 Ayleen Kosasih,1 Iqbal R. F. Elyazar,2 Deddy R. Simanjuntak,1 Tri A. Larasati,1 M. Sopiyudin Dahlan,3 Isra Wahid,4 Ivo Mueller,5 Cristian Koepfli,5 Rita Kusriastuti,6 Asik Surya,6 Ferdinand J. Laihad,7 William A. Hawley,7 Frank H. Collins,8 J. Kevin Baird,2,9 and Neil F. Lobo8	10.1093/cid/ciy231	2018	Indonesia	randomised controlled trial	No	Cluster	Costal villages (Alkani, Lamea, Weoe, Seserai, Weseben) in Wewiku subdistrict, West Timor. Lowland area (<150m) with coastal, savanah, paddy and forest plantation. Limited government vector control activitiy (800 bed nets distributed in 2011)	low transmission with both P.falciparum and P.vivax. A tropical climate occurs with a brief wet season (December– March) and extended dry season (April–November). Peak malaria season Aug - Sep. Annual parasite incidence 72-124 per 1000 person years. Costal villages have higher transmission.	Residents in 5 costal villages (mesoendemic transmission) living in traditional coconut palm housing without electricty.	253		253	90		0.844015	0.852417	0.831041	3	3 months	6 months	Microscopy	DHP (fixed-dose tablets of 40 mg dihydroartemisinin, 320 mg piperaquine; D-ARTEPP, Guilin Pharmaceutical Co, China, 6 December 2014 expiry) for all Plasmodium, primaquine (15-mg primaquine base tablets; PT Phapros Tbk, Jakarta, Indonesia, October 2014 expiry) or P. falciparum (single dose of 0.75 mg/kg) or P. vivax (daily dose of 0.25 mg/kg over 14 days)	MST3: received 3 rounds with 5 weeks-interval between June - August	MST2: received 2 rounds with 10 weeks-interval between Jun - August	Relative risk of P.falciparum infection for school children (microscopy) - cluster level		0.68	0.19	2.45			1.5 (range 0-3)	2.8 (range 1-6)
Negligible Impact of Mass Screening and Treatment on Mesoendemic Malaria Transmission at West Timor in Eastern Indonesia: A Cluster-Randomized Trial	Inge Sutanto,1 Ayleen Kosasih,1 Iqbal R. F. Elyazar,2 Deddy R. Simanjuntak,1 Tri A. Larasati,1 M. Sopiyudin Dahlan,3 Isra Wahid,4 Ivo Mueller,5 Cristian Koepfli,5 Rita Kusriastuti,6 Asik Surya,6 Ferdinand J. Laihad,7 William A. Hawley,7 Frank H. Collins,8 J. Kevin Baird,2,9 and Neil F. Lobo8	10.1093/cid/ciy231	2018	Indonesia	randomised controlled trial	No	Cluster	Costal villages (Alkani, Lamea, Weoe, Seserai, Weseben) in Wewiku subdistrict, West Timor. Lowland area (<150m) with coastal, savanah, paddy and forest plantation. Limited government vector control activitiy (800 bed nets distributed in 2011)	low transmission with both P.falciparum and P.vivax. A tropical climate occurs with a brief wet season (December– March) and extended dry season (April–November). Peak malaria season Aug - Sep. Annual parasite incidence 72-124 per 1000 person years. Costal villages have higher transmission.	Residents in 5 costal villages (mesoendemic transmission) living in traditional coconut palm housing without electricty.	344		344	140		0.840302	0.852417	0.830128	3	3 months	6 months	Microscopy	DHP (fixed-dose tablets of 40 mg dihydroartemisinin, 320 mg piperaquine; D-ARTEPP, Guilin Pharmaceutical Co, China, 6 December 2014 expiry) for all Plasmodium, primaquine (15-mg primaquine base tablets; PT Phapros Tbk, Jakarta, Indonesia, October 2014 expiry) or P. falciparum (single dose of 0.75 mg/kg) or P. vivax (daily dose of 0.25 mg/kg over 14 days)	MST3: received 3 rounds with 5 weeks-interval between June - August	No MSAT	Relative risk of P.falciparum infection for school children (microscopy) - cluster level		1.04	0.23	3.8			1.5 (range 0-3)	2.2 (range 0-4)
Negligible Impact of Mass Screening and Treatment on Mesoendemic Malaria Transmission at West Timor in Eastern Indonesia: A Cluster-Randomized Trial	Inge Sutanto,1 Ayleen Kosasih,1 Iqbal R. F. Elyazar,2 Deddy R. Simanjuntak,1 Tri A. Larasati,1 M. Sopiyudin Dahlan,3 Isra Wahid,4 Ivo Mueller,5 Cristian Koepfli,5 Rita Kusriastuti,6 Asik Surya,6 Ferdinand J. Laihad,7 William A. Hawley,7 Frank H. Collins,8 J. Kevin Baird,2,9 and Neil F. Lobo8	10.1093/cid/ciy231	2018	Indonesia	randomised controlled trial	No	Cluster	Costal villages (Alkani, Lamea, Weoe, Seserai, Weseben) in Wewiku subdistrict, West Timor. Lowland area (<150m) with coastal, savanah, paddy and forest plantation. Limited government vector control activitiy (800 bed nets distributed in 2011)	low transmission with both P.falciparum and P.vivax. A tropical climate occurs with a brief wet season (December– March) and extended dry season (April–November). Peak malaria season Aug - Sep. Annual parasite incidence 72-124 per 1000 person years. Costal villages have higher transmission.	Residents in 5 costal villages (mesoendemic transmission) living in traditional coconut palm housing without electricty.	271		271	102		0.83045	0.831041	0.830128	2	3 months	6 months	Microscopy	DHP (fixed-dose tablets of 40 mg dihydroartemisinin, 320 mg piperaquine; D-ARTEPP, Guilin Pharmaceutical Co, China, 6 December 2014 expiry) for all Plasmodium, primaquine (15-mg primaquine base tablets; PT Phapros Tbk, Jakarta, Indonesia, October 2014 expiry) or P. falciparum (single dose of 0.75 mg/kg) or P. vivax (daily dose of 0.25 mg/kg over 14 days)	MST2: received 2 rounds with 10 weeks-interval between Jun - August	No MSAT	Relative risk of P.falciparum infection for school children (microscopy) - cluster level		1.61	0.23	9.36			2.8 (range 1-6)	2.2 (range 0-4)
Negligible Impact of Mass Screening and Treatment on Mesoendemic Malaria Transmission at West Timor in Eastern Indonesia: A Cluster-Randomized Trial	Inge Sutanto,1 Ayleen Kosasih,1 Iqbal R. F. Elyazar,2 Deddy R. Simanjuntak,1 Tri A. Larasati,1 M. Sopiyudin Dahlan,3 Isra Wahid,4 Ivo Mueller,5 Cristian Koepfli,5 Rita Kusriastuti,6 Asik Surya,6 Ferdinand J. Laihad,7 William A. Hawley,7 Frank H. Collins,8 J. Kevin Baird,2,9 and Neil F. Lobo8	10.1093/cid/ciy231	2018	Indonesia	randomised controlled trial	No	Cluster	Costal villages (Alkani, Lamea, Weoe, Seserai, Weseben) in Wewiku subdistrict, West Timor. Lowland area (<150m) with coastal, savanah, paddy and forest plantation. Limited government vector control activitiy (800 bed nets distributed in 2011)	low transmission with both P.falciparum and P.vivax. A tropical climate occurs with a brief wet season (December– March) and extended dry season (April–November). Peak malaria season Aug - Sep. Annual parasite incidence 72-124 per 1000 person years. Costal villages have higher transmission.	Residents in 5 costal villages (mesoendemic transmission) living in traditional coconut palm housing without electricty.	253		253	90		0.844015	0.852417	0.831041	3	3 months	6 months	Microscopy	DHP (fixed-dose tablets of 40 mg dihydroartemisinin, 320 mg piperaquine; D-ARTEPP, Guilin Pharmaceutical Co, China, 6 December 2014 expiry) for all Plasmodium, primaquine (15-mg primaquine base tablets; PT Phapros Tbk, Jakarta, Indonesia, October 2014 expiry) or P. falciparum (single dose of 0.75 mg/kg) or P. vivax (daily dose of 0.25 mg/kg over 14 days)	MST3: received 3 rounds with 5 weeks-interval between June - August	MST2: received 2 rounds with 10 weeks-interval between Jun - August	Relative risk of P.vivaxinfection for school children (microscopy) - cluster level		0.89	0.41	1.93			6.3 (range 1-11)	3.0 (range 1-10)
Negligible Impact of Mass Screening and Treatment on Mesoendemic Malaria Transmission at West Timor in Eastern Indonesia: A Cluster-Randomized Trial	Inge Sutanto,1 Ayleen Kosasih,1 Iqbal R. F. Elyazar,2 Deddy R. Simanjuntak,1 Tri A. Larasati,1 M. Sopiyudin Dahlan,3 Isra Wahid,4 Ivo Mueller,5 Cristian Koepfli,5 Rita Kusriastuti,6 Asik Surya,6 Ferdinand J. Laihad,7 William A. Hawley,7 Frank H. Collins,8 J. Kevin Baird,2,9 and Neil F. Lobo8	10.1093/cid/ciy231	2018	Indonesia	randomised controlled trial	No	Cluster	Costal villages (Alkani, Lamea, Weoe, Seserai, Weseben) in Wewiku subdistrict, West Timor. Lowland area (<150m) with coastal, savanah, paddy and forest plantation. Limited government vector control activitiy (800 bed nets distributed in 2011)	low transmission with both P.falciparum and P.vivax. A tropical climate occurs with a brief wet season (December– March) and extended dry season (April–November). Peak malaria season Aug - Sep. Annual parasite incidence 72-124 per 1000 person years. Costal villages have higher transmission.	Residents in 5 costal villages (mesoendemic transmission) living in traditional coconut palm housing without electricty.	344		344	140		0.840302	0.852417	0.830128	3	3 months	6 months	Microscopy	DHP (fixed-dose tablets of 40 mg dihydroartemisinin, 320 mg piperaquine; D-ARTEPP, Guilin Pharmaceutical Co, China, 6 December 2014 expiry) for all Plasmodium, primaquine (15-mg primaquine base tablets; PT Phapros Tbk, Jakarta, Indonesia, October 2014 expiry) or P. falciparum (single dose of 0.75 mg/kg) or P. vivax (daily dose of 0.25 mg/kg over 14 days)	MST3: received 3 rounds with 5 weeks-interval between June - August	No MSAT	Relative risk of P.vivaxinfection for school children (microscopy) - cluster level		0.99	0.62	1.59			6.3 (range 1-11)	7.6 (range 1-16)
Negligible Impact of Mass Screening and Treatment on Mesoendemic Malaria Transmission at West Timor in Eastern Indonesia: A Cluster-Randomized Trial	Inge Sutanto,1 Ayleen Kosasih,1 Iqbal R. F. Elyazar,2 Deddy R. Simanjuntak,1 Tri A. Larasati,1 M. Sopiyudin Dahlan,3 Isra Wahid,4 Ivo Mueller,5 Cristian Koepfli,5 Rita Kusriastuti,6 Asik Surya,6 Ferdinand J. Laihad,7 William A. Hawley,7 Frank H. Collins,8 J. Kevin Baird,2,9 and Neil F. Lobo8	10.1093/cid/ciy231	2018	Indonesia	randomised controlled trial	No	Cluster	Costal villages (Alkani, Lamea, Weoe, Seserai, Weseben) in Wewiku subdistrict, West Timor. Lowland area (<150m) with coastal, savanah, paddy and forest plantation. Limited government vector control activitiy (800 bed nets distributed in 2011)	low transmission with both P.falciparum and P.vivax. A tropical climate occurs with a brief wet season (December– March) and extended dry season (April–November). Peak malaria season Aug - Sep. Annual parasite incidence 72-124 per 1000 person years. Costal villages have higher transmission.	Residents in 5 costal villages (mesoendemic transmission) living in traditional coconut palm housing without electricty.	271		271	102		0.83045	0.831041	0.830128	2	3 months	6 months	Microscopy	DHP (fixed-dose tablets of 40 mg dihydroartemisinin, 320 mg piperaquine; D-ARTEPP, Guilin Pharmaceutical Co, China, 6 December 2014 expiry) for all Plasmodium, primaquine (15-mg primaquine base tablets; PT Phapros Tbk, Jakarta, Indonesia, October 2014 expiry) or P. falciparum (single dose of 0.75 mg/kg) or P. vivax (daily dose of 0.25 mg/kg over 14 days)	MST2: received 2 rounds with 10 weeks-interval between Jun - August	No MSAT	Relative risk of P.vivaxinfection for school children (microscopy) - cluster level		1.04	0.36	2.98			3.0 (range 1-10)	7.6 (range 1-16)
Negligible Impact of Mass Screening and Treatment on Mesoendemic Malaria Transmission at West Timor in Eastern Indonesia: A Cluster-Randomized Trial	Inge Sutanto,1 Ayleen Kosasih,1 Iqbal R. F. Elyazar,2 Deddy R. Simanjuntak,1 Tri A. Larasati,1 M. Sopiyudin Dahlan,3 Isra Wahid,4 Ivo Mueller,5 Cristian Koepfli,5 Rita Kusriastuti,6 Asik Surya,6 Ferdinand J. Laihad,7 William A. Hawley,7 Frank H. Collins,8 J. Kevin Baird,2,9 and Neil F. Lobo8	10.1093/cid/ciy231	2018	Indonesia	randomised controlled trial	No	Cluster	Costal villages (Alkani, Lamea, Weoe, Seserai, Weseben) in Wewiku subdistrict, West Timor. Lowland area (<150m) with coastal, savanah, paddy and forest plantation. Limited government vector control activitiy (800 bed nets distributed in 2011)	low transmission with both P.falciparum and P.vivax. A tropical climate occurs with a brief wet season (December– March) and extended dry season (April–November). Peak malaria season Aug - Sep. Annual parasite incidence 72-124 per 1000 person years. Costal villages have higher transmission.	Residents in 5 costal villages (mesoendemic transmission) living in traditional coconut palm housing without electricty.	253		253	90		0.844015	0.852417	0.831041	3	3 months	6 months	Microscopy	DHP (fixed-dose tablets of 40 mg dihydroartemisinin, 320 mg piperaquine; D-ARTEPP, Guilin Pharmaceutical Co, China, 6 December 2014 expiry) for all Plasmodium, primaquine (15-mg primaquine base tablets; PT Phapros Tbk, Jakarta, Indonesia, October 2014 expiry) or P. falciparum (single dose of 0.75 mg/kg) or P. vivax (daily dose of 0.25 mg/kg over 14 days)	MST3: received 3 rounds with 5 weeks-interval between June - August	MST2: received 2 rounds with 10 weeks-interval between Jun - August	Relative risk of malria infection for school children (PCR-based) - cluster level		0.89	0.43	1.83			13.2 (range 4-26)	8.0 (range = 2-23)
Negligible Impact of Mass Screening and Treatment on Mesoendemic Malaria Transmission at West Timor in Eastern Indonesia: A Cluster-Randomized Trial	Inge Sutanto,1 Ayleen Kosasih,1 Iqbal R. F. Elyazar,2 Deddy R. Simanjuntak,1 Tri A. Larasati,1 M. Sopiyudin Dahlan,3 Isra Wahid,4 Ivo Mueller,5 Cristian Koepfli,5 Rita Kusriastuti,6 Asik Surya,6 Ferdinand J. Laihad,7 William A. Hawley,7 Frank H. Collins,8 J. Kevin Baird,2,9 and Neil F. Lobo8	10.1093/cid/ciy231	2018	Indonesia	randomised controlled trial	No	Cluster	Costal villages (Alkani, Lamea, Weoe, Seserai, Weseben) in Wewiku subdistrict, West Timor. Lowland area (<150m) with coastal, savanah, paddy and forest plantation. Limited government vector control activitiy (800 bed nets distributed in 2011)	low transmission with both P.falciparum and P.vivax. A tropical climate occurs with a brief wet season (December– March) and extended dry season (April–November). Peak malaria season Aug - Sep. Annual parasite incidence 72-124 per 1000 person years. Costal villages have higher transmission.	Residents in 5 costal villages (mesoendemic transmission) living in traditional coconut palm housing without electricty.	344		344	140		0.840302	0.852417	0.830128	3	3 months	6 months	Microscopy	DHP (fixed-dose tablets of 40 mg dihydroartemisinin, 320 mg piperaquine; D-ARTEPP, Guilin Pharmaceutical Co, China, 6 December 2014 expiry) for all Plasmodium, primaquine (15-mg primaquine base tablets; PT Phapros Tbk, Jakarta, Indonesia, October 2014 expiry) or P. falciparum (single dose of 0.75 mg/kg) or P. vivax (daily dose of 0.25 mg/kg over 14 days)	MST3: received 3 rounds with 5 weeks-interval between June - August	No MSAT	Relative risk of malria infection for school children (PCR-based) - cluster level		1.24	0.31	4.98			13.2 (range 4-26)	16.4 (range = 1-34)
Negligible Impact of Mass Screening and Treatment on Mesoendemic Malaria Transmission at West Timor in Eastern Indonesia: A Cluster-Randomized Trial	Inge Sutanto,1 Ayleen Kosasih,1 Iqbal R. F. Elyazar,2 Deddy R. Simanjuntak,1 Tri A. Larasati,1 M. Sopiyudin Dahlan,3 Isra Wahid,4 Ivo Mueller,5 Cristian Koepfli,5 Rita Kusriastuti,6 Asik Surya,6 Ferdinand J. Laihad,7 William A. Hawley,7 Frank H. Collins,8 J. Kevin Baird,2,9 and Neil F. Lobo8	10.1093/cid/ciy231	2018	Indonesia	randomised controlled trial	No	Cluster	Costal villages (Alkani, Lamea, Weoe, Seserai, Weseben) in Wewiku subdistrict, West Timor. Lowland area (<150m) with coastal, savanah, paddy and forest plantation. Limited government vector control activitiy (800 bed nets distributed in 2011)	low transmission with both P.falciparum and P.vivax. A tropical climate occurs with a brief wet season (December– March) and extended dry season (April–November). Peak malaria season Aug - Sep. Annual parasite incidence 72-124 per 1000 person years. Costal villages have higher transmission.	Residents in 5 costal villages (mesoendemic transmission) living in traditional coconut palm housing without electricty.	271		271	102		0.83045	0.831041	0.830128	2	3 months	6 months	Microscopy	DHP (fixed-dose tablets of 40 mg dihydroartemisinin, 320 mg piperaquine; D-ARTEPP, Guilin Pharmaceutical Co, China, 6 December 2014 expiry) for all Plasmodium, primaquine (15-mg primaquine base tablets; PT Phapros Tbk, Jakarta, Indonesia, October 2014 expiry) or P. falciparum (single dose of 0.75 mg/kg) or P. vivax (daily dose of 0.25 mg/kg over 14 days)	MST2: received 2 rounds with 10 weeks-interval between Jun - August	No MSAT	Relative risk of malria infection for school children (PCR-based) - cluster level		1.4	0.33	5.98			8.0 (range = 2-23)	16.4 (range = 1-34)
Negligible Impact of Mass Screening and Treatment on Mesoendemic Malaria Transmission at West Timor in Eastern Indonesia: A Cluster-Randomized Trial	Inge Sutanto,1 Ayleen Kosasih,1 Iqbal R. F. Elyazar,2 Deddy R. Simanjuntak,1 Tri A. Larasati,1 M. Sopiyudin Dahlan,3 Isra Wahid,4 Ivo Mueller,5 Cristian Koepfli,5 Rita Kusriastuti,6 Asik Surya,6 Ferdinand J. Laihad,7 William A. Hawley,7 Frank H. Collins,8 J. Kevin Baird,2,9 and Neil F. Lobo8	10.1093/cid/ciy231	2018	Indonesia	randomised controlled trial	No	Cluster	Costal villages (Alkani, Lamea, Weoe, Seserai, Weseben) in Wewiku subdistrict, West Timor. Lowland area (<150m) with coastal, savanah, paddy and forest plantation. Limited government vector control activitiy (800 bed nets distributed in 2011)	low transmission with both P.falciparum and P.vivax. A tropical climate occurs with a brief wet season (December– March) and extended dry season (April–November). Peak malaria season Aug - Sep. Annual parasite incidence 72-124 per 1000 person years. Costal villages have higher transmission.	Residents in 5 costal villages (mesoendemic transmission) living in traditional coconut palm housing without electricty.	253		253	90		0.844015	0.852417	0.831041	3	3 months	6 months	Microscopy	DHP (fixed-dose tablets of 40 mg dihydroartemisinin, 320 mg piperaquine; D-ARTEPP, Guilin Pharmaceutical Co, China, 6 December 2014 expiry) for all Plasmodium, primaquine (15-mg primaquine base tablets; PT Phapros Tbk, Jakarta, Indonesia, October 2014 expiry) or P. falciparum (single dose of 0.75 mg/kg) or P. vivax (daily dose of 0.25 mg/kg over 14 days)	MST3: received 3 rounds with 5 weeks-interval between June - August	MST2: received 2 rounds with 10 weeks-interval between Jun - August	Relative risk of P.falciparum infection for school children (PCR-based) - cluster level		0.82	0.25	2.67			2.5 (range 1-5)	2.0 (range 0-7)
Negligible Impact of Mass Screening and Treatment on Mesoendemic Malaria Transmission at West Timor in Eastern Indonesia: A Cluster-Randomized Trial	Inge Sutanto,1 Ayleen Kosasih,1 Iqbal R. F. Elyazar,2 Deddy R. Simanjuntak,1 Tri A. Larasati,1 M. Sopiyudin Dahlan,3 Isra Wahid,4 Ivo Mueller,5 Cristian Koepfli,5 Rita Kusriastuti,6 Asik Surya,6 Ferdinand J. Laihad,7 William A. Hawley,7 Frank H. Collins,8 J. Kevin Baird,2,9 and Neil F. Lobo8	10.1093/cid/ciy231	2018	Indonesia	randomised controlled trial	No	Cluster	Costal villages (Alkani, Lamea, Weoe, Seserai, Weseben) in Wewiku subdistrict, West Timor. Lowland area (<150m) with coastal, savanah, paddy and forest plantation. Limited government vector control activitiy (800 bed nets distributed in 2011)	low transmission with both P.falciparum and P.vivax. A tropical climate occurs with a brief wet season (December– March) and extended dry season (April–November). Peak malaria season Aug - Sep. Annual parasite incidence 72-124 per 1000 person years. Costal villages have higher transmission.	Residents in 5 costal villages (mesoendemic transmission) living in traditional coconut palm housing without electricty.	344		344	140		0.840302	0.852417	0.830128	3	3 months	6 months	Microscopy	DHP (fixed-dose tablets of 40 mg dihydroartemisinin, 320 mg piperaquine; D-ARTEPP, Guilin Pharmaceutical Co, China, 6 December 2014 expiry) for all Plasmodium, primaquine (15-mg primaquine base tablets; PT Phapros Tbk, Jakarta, Indonesia, October 2014 expiry) or P. falciparum (single dose of 0.75 mg/kg) or P. vivax (daily dose of 0.25 mg/kg over 14 days)	MST3: received 3 rounds with 5 weeks-interval between June - August	No MSAT	Relative risk of P.falciparum infection for school children (PCR-based) - cluster level		0.91	0.27	3.1			2.5 (range 1-5)	3.4 (range 0-6)
Negligible Impact of Mass Screening and Treatment on Mesoendemic Malaria Transmission at West Timor in Eastern Indonesia: A Cluster-Randomized Trial	Inge Sutanto,1 Ayleen Kosasih,1 Iqbal R. F. Elyazar,2 Deddy R. Simanjuntak,1 Tri A. Larasati,1 M. Sopiyudin Dahlan,3 Isra Wahid,4 Ivo Mueller,5 Cristian Koepfli,5 Rita Kusriastuti,6 Asik Surya,6 Ferdinand J. Laihad,7 William A. Hawley,7 Frank H. Collins,8 J. Kevin Baird,2,9 and Neil F. Lobo8	10.1093/cid/ciy231	2018	Indonesia	randomised controlled trial	No	Cluster	Costal villages (Alkani, Lamea, Weoe, Seserai, Weseben) in Wewiku subdistrict, West Timor. Lowland area (<150m) with coastal, savanah, paddy and forest plantation. Limited government vector control activitiy (800 bed nets distributed in 2011)	low transmission with both P.falciparum and P.vivax. A tropical climate occurs with a brief wet season (December– March) and extended dry season (April–November). Peak malaria season Aug - Sep. Annual parasite incidence 72-124 per 1000 person years. Costal villages have higher transmission.	Residents in 5 costal villages (mesoendemic transmission) living in traditional coconut palm housing without electricty.	271		271	102		0.83045	0.831041	0.830128	2	3 months	6 months	Microscopy	DHP (fixed-dose tablets of 40 mg dihydroartemisinin, 320 mg piperaquine; D-ARTEPP, Guilin Pharmaceutical Co, China, 6 December 2014 expiry) for all Plasmodium, primaquine (15-mg primaquine base tablets; PT Phapros Tbk, Jakarta, Indonesia, October 2014 expiry) or P. falciparum (single dose of 0.75 mg/kg) or P. vivax (daily dose of 0.25 mg/kg over 14 days)	MST2: received 2 rounds with 10 weeks-interval between Jun - August	No MSAT	Relative risk of P.falciparum infection for school children (PCR-based) - cluster level		1.04	0.33	3.28			2.0 (range 0-7)	3.4 (range 0-6)
Negligible Impact of Mass Screening and Treatment on Mesoendemic Malaria Transmission at West Timor in Eastern Indonesia: A Cluster-Randomized Trial	Inge Sutanto,1 Ayleen Kosasih,1 Iqbal R. F. Elyazar,2 Deddy R. Simanjuntak,1 Tri A. Larasati,1 M. Sopiyudin Dahlan,3 Isra Wahid,4 Ivo Mueller,5 Cristian Koepfli,5 Rita Kusriastuti,6 Asik Surya,6 Ferdinand J. Laihad,7 William A. Hawley,7 Frank H. Collins,8 J. Kevin Baird,2,9 and Neil F. Lobo8	10.1093/cid/ciy231	2018	Indonesia	randomised controlled trial	No	Cluster	Costal villages (Alkani, Lamea, Weoe, Seserai, Weseben) in Wewiku subdistrict, West Timor. Lowland area (<150m) with coastal, savanah, paddy and forest plantation. Limited government vector control activitiy (800 bed nets distributed in 2011)	low transmission with both P.falciparum and P.vivax. A tropical climate occurs with a brief wet season (December– March) and extended dry season (April–November). Peak malaria season Aug - Sep. Annual parasite incidence 72-124 per 1000 person years. Costal villages have higher transmission.	Residents in 5 costal villages (mesoendemic transmission) living in traditional coconut palm housing without electricty.	253		253	90		0.844015	0.852417	0.831041	3	3 months	6 months	Microscopy	DHP (fixed-dose tablets of 40 mg dihydroartemisinin, 320 mg piperaquine; D-ARTEPP, Guilin Pharmaceutical Co, China, 6 December 2014 expiry) for all Plasmodium, primaquine (15-mg primaquine base tablets; PT Phapros Tbk, Jakarta, Indonesia, October 2014 expiry) or P. falciparum (single dose of 0.75 mg/kg) or P. vivax (daily dose of 0.25 mg/kg over 14 days)	MST3: received 3 rounds with 5 weeks-interval between June - August	MST2: received 2 rounds with 10 weeks-interval between Jun - August	Relative risk of P.vivaxinfection for school children (PCR-based) - cluster level		0.85	0.43	1.68			10.8 (range 2-21)	6.4 (range 2-17)
Negligible Impact of Mass Screening and Treatment on Mesoendemic Malaria Transmission at West Timor in Eastern Indonesia: A Cluster-Randomized Trial	Inge Sutanto,1 Ayleen Kosasih,1 Iqbal R. F. Elyazar,2 Deddy R. Simanjuntak,1 Tri A. Larasati,1 M. Sopiyudin Dahlan,3 Isra Wahid,4 Ivo Mueller,5 Cristian Koepfli,5 Rita Kusriastuti,6 Asik Surya,6 Ferdinand J. Laihad,7 William A. Hawley,7 Frank H. Collins,8 J. Kevin Baird,2,9 and Neil F. Lobo8	10.1093/cid/ciy231	2018	Indonesia	randomised controlled trial	No	Cluster	Costal villages (Alkani, Lamea, Weoe, Seserai, Weseben) in Wewiku subdistrict, West Timor. Lowland area (<150m) with coastal, savanah, paddy and forest plantation. Limited government vector control activitiy (800 bed nets distributed in 2011)	low transmission with both P.falciparum and P.vivax. A tropical climate occurs with a brief wet season (December– March) and extended dry season (April–November). Peak malaria season Aug - Sep. Annual parasite incidence 72-124 per 1000 person years. Costal villages have higher transmission.	Residents in 5 costal villages (mesoendemic transmission) living in traditional coconut palm housing without electricty.	344		344	140		0.840302	0.852417	0.830128	3	3 months	6 months	Microscopy	DHP (fixed-dose tablets of 40 mg dihydroartemisinin, 320 mg piperaquine; D-ARTEPP, Guilin Pharmaceutical Co, China, 6 December 2014 expiry) for all Plasmodium, primaquine (15-mg primaquine base tablets; PT Phapros Tbk, Jakarta, Indonesia, October 2014 expiry) or P. falciparum (single dose of 0.75 mg/kg) or P. vivax (daily dose of 0.25 mg/kg over 14 days)	MST3: received 3 rounds with 5 weeks-interval between June - August	No MSAT	Relative risk of P.vivaxinfection for school children (PCR-based) - cluster level		1.23	0.34	4.46			10.8 (range 2-21)	13.0 (range 1-28)
Negligible Impact of Mass Screening and Treatment on Mesoendemic Malaria Transmission at West Timor in Eastern Indonesia: A Cluster-Randomized Trial	Inge Sutanto,1 Ayleen Kosasih,1 Iqbal R. F. Elyazar,2 Deddy R. Simanjuntak,1 Tri A. Larasati,1 M. Sopiyudin Dahlan,3 Isra Wahid,4 Ivo Mueller,5 Cristian Koepfli,5 Rita Kusriastuti,6 Asik Surya,6 Ferdinand J. Laihad,7 William A. Hawley,7 Frank H. Collins,8 J. Kevin Baird,2,9 and Neil F. Lobo8	10.1093/cid/ciy231	2018	Indonesia	randomised controlled trial	No	Cluster	Costal villages (Alkani, Lamea, Weoe, Seserai, Weseben) in Wewiku subdistrict, West Timor. Lowland area (<150m) with coastal, savanah, paddy and forest plantation. Limited government vector control activitiy (800 bed nets distributed in 2011)	low transmission with both P.falciparum and P.vivax. A tropical climate occurs with a brief wet season (December– March) and extended dry season (April–November). Peak malaria season Aug - Sep. Annual parasite incidence 72-124 per 1000 person years. Costal villages have higher transmission.	Residents in 5 costal villages (mesoendemic transmission) living in traditional coconut palm housing without electricty.	271		271	102		0.83045	0.831041	0.830128	2	3 months	6 months	Microscopy	DHP (fixed-dose tablets of 40 mg dihydroartemisinin, 320 mg piperaquine; D-ARTEPP, Guilin Pharmaceutical Co, China, 6 December 2014 expiry) for all Plasmodium, primaquine (15-mg primaquine base tablets; PT Phapros Tbk, Jakarta, Indonesia, October 2014 expiry) or P. falciparum (single dose of 0.75 mg/kg) or P. vivax (daily dose of 0.25 mg/kg over 14 days)	MST2: received 2 rounds with 10 weeks-interval between Jun - August	No MSAT	Relative risk of P.vivaxinfection for school children (PCR-based) - cluster level		1.44	0.34	6.15			6.4 (range 2-17)	13.0 (range 1-28)
Negligible Impact of Mass Screening and Treatment on Mesoendemic Malaria Transmission at West Timor in Eastern Indonesia: A Cluster-Randomized Trial	Inge Sutanto,1 Ayleen Kosasih,1 Iqbal R. F. Elyazar,2 Deddy R. Simanjuntak,1 Tri A. Larasati,1 M. Sopiyudin Dahlan,3 Isra Wahid,4 Ivo Mueller,5 Cristian Koepfli,5 Rita Kusriastuti,6 Asik Surya,6 Ferdinand J. Laihad,7 William A. Hawley,7 Frank H. Collins,8 J. Kevin Baird,2,9 and Neil F. Lobo8	10.1093/cid/ciy231	2018	Indonesia	randomised controlled trial	No	Cluster	Costal villages (Alkani, Lamea, Weoe, Seserai, Weseben) in Wewiku subdistrict, West Timor. Lowland area (<150m) with coastal, savanah, paddy and forest plantation. Limited government vector control activitiy (800 bed nets distributed in 2011)	low transmission with both P.falciparum and P.vivax. A tropical climate occurs with a brief wet season (December– March) and extended dry season (April–November). Peak malaria season Aug - Sep. Annual parasite incidence 72-124 per 1000 person years. Costal villages have higher transmission.	Residents in 5 costal villages (mesoendemic transmission) living in traditional coconut palm housing without electricty.	253		253	90		0.844015	0.852417	0.831041	3	3 months	6 months	Microscopy	DHP (fixed-dose tablets of 40 mg dihydroartemisinin, 320 mg piperaquine; D-ARTEPP, Guilin Pharmaceutical Co, China, 6 December 2014 expiry) for all Plasmodium, primaquine (15-mg primaquine base tablets; PT Phapros Tbk, Jakarta, Indonesia, October 2014 expiry) or P. falciparum (single dose of 0.75 mg/kg) or P. vivax (daily dose of 0.25 mg/kg over 14 days)	MST3: received 3 rounds with 5 weeks-interval between June - August	MST2: received 2 rounds with 10 weeks-interval between Jun - August	Hazard ratio of malaria incidence in school children (microscopy)		0.76	0.48	1.22	0.26300000000000001		0.9	1.23
Negligible Impact of Mass Screening and Treatment on Mesoendemic Malaria Transmission at West Timor in Eastern Indonesia: A Cluster-Randomized Trial	Inge Sutanto,1 Ayleen Kosasih,1 Iqbal R. F. Elyazar,2 Deddy R. Simanjuntak,1 Tri A. Larasati,1 M. Sopiyudin Dahlan,3 Isra Wahid,4 Ivo Mueller,5 Cristian Koepfli,5 Rita Kusriastuti,6 Asik Surya,6 Ferdinand J. Laihad,7 William A. Hawley,7 Frank H. Collins,8 J. Kevin Baird,2,9 and Neil F. Lobo8	10.1093/cid/ciy231	2018	Indonesia	randomised controlled trial	No	Cluster	Costal villages (Alkani, Lamea, Weoe, Seserai, Weseben) in Wewiku subdistrict, West Timor. Lowland area (<150m) with coastal, savanah, paddy and forest plantation. Limited government vector control activitiy (800 bed nets distributed in 2011)	low transmission with both P.falciparum and P.vivax. A tropical climate occurs with a brief wet season (December– March) and extended dry season (April–November). Peak malaria season Aug - Sep. Annual parasite incidence 72-124 per 1000 person years. Costal villages have higher transmission.	Residents in 5 costal villages (mesoendemic transmission) living in traditional coconut palm housing without electricty.	344		344	140		0.840302	0.852417	0.830128	3	3 months	6 months	Microscopy	DHP (fixed-dose tablets of 40 mg dihydroartemisinin, 320 mg piperaquine; D-ARTEPP, Guilin Pharmaceutical Co, China, 6 December 2014 expiry) for all Plasmodium, primaquine (15-mg primaquine base tablets; PT Phapros Tbk, Jakarta, Indonesia, October 2014 expiry) or P. falciparum (single dose of 0.75 mg/kg) or P. vivax (daily dose of 0.25 mg/kg over 14 days)	MST3: received 3 rounds with 5 weeks-interval between June - August	No MSAT	Hazard ratio of malaria incidence in school children (microscopy)		1.11	0.74	1.66	0.60799999999999998		0.9	0.84
Negligible Impact of Mass Screening and Treatment on Mesoendemic Malaria Transmission at West Timor in Eastern Indonesia: A Cluster-Randomized Trial	Inge Sutanto,1 Ayleen Kosasih,1 Iqbal R. F. Elyazar,2 Deddy R. Simanjuntak,1 Tri A. Larasati,1 M. Sopiyudin Dahlan,3 Isra Wahid,4 Ivo Mueller,5 Cristian Koepfli,5 Rita Kusriastuti,6 Asik Surya,6 Ferdinand J. Laihad,7 William A. Hawley,7 Frank H. Collins,8 J. Kevin Baird,2,9 and Neil F. Lobo8	10.1093/cid/ciy231	2018	Indonesia	randomised controlled trial	No	Cluster	Costal villages (Alkani, Lamea, Weoe, Seserai, Weseben) in Wewiku subdistrict, West Timor. Lowland area (<150m) with coastal, savanah, paddy and forest plantation. Limited government vector control activitiy (800 bed nets distributed in 2011)	low transmission with both P.falciparum and P.vivax. A tropical climate occurs with a brief wet season (December– March) and extended dry season (April–November). Peak malaria season Aug - Sep. Annual parasite incidence 72-124 per 1000 person years. Costal villages have higher transmission.	Residents in 5 costal villages (mesoendemic transmission) living in traditional coconut palm housing without electricty.	271		271	102		0.83045	0.831041	0.830128	2	3 months	6 months	Microscopy	DHP (fixed-dose tablets of 40 mg dihydroartemisinin, 320 mg piperaquine; D-ARTEPP, Guilin Pharmaceutical Co, China, 6 December 2014 expiry) for all Plasmodium, primaquine (15-mg primaquine base tablets; PT Phapros Tbk, Jakarta, Indonesia, October 2014 expiry) or P. falciparum (single dose of 0.75 mg/kg) or P. vivax (daily dose of 0.25 mg/kg over 14 days)	MST2: received 2 rounds with 10 weeks-interval between Jun - August	No MSAT	Hazard ratio of malaria incidence in school children (microscopy)		1.48	0.93	2.35	9.9000000000000005E-2		1.23	0.84
Negligible Impact of Mass Screening and Treatment on Mesoendemic Malaria Transmission at West Timor in Eastern Indonesia: A Cluster-Randomized Trial	Inge Sutanto,1 Ayleen Kosasih,1 Iqbal R. F. Elyazar,2 Deddy R. Simanjuntak,1 Tri A. Larasati,1 M. Sopiyudin Dahlan,3 Isra Wahid,4 Ivo Mueller,5 Cristian Koepfli,5 Rita Kusriastuti,6 Asik Surya,6 Ferdinand J. Laihad,7 William A. Hawley,7 Frank H. Collins,8 J. Kevin Baird,2,9 and Neil F. Lobo8	10.1093/cid/ciy231	2018	Indonesia	randomised controlled trial	No	Cluster	Costal villages (Alkani, Lamea, Weoe, Seserai, Weseben) in Wewiku subdistrict, West Timor. Lowland area (<150m) with coastal, savanah, paddy and forest plantation. Limited government vector control activitiy (800 bed nets distributed in 2011)	low transmission with both P.falciparum and P.vivax. A tropical climate occurs with a brief wet season (December– March) and extended dry season (April–November). Peak malaria season Aug - Sep. Annual parasite incidence 72-124 per 1000 person years. Costal villages have higher transmission.	Residents in 5 costal villages (mesoendemic transmission) living in traditional coconut palm housing without electricty.	253		253	90		0.844015	0.852417	0.831041	3	3 months	6 months	Microscopy	DHP (fixed-dose tablets of 40 mg dihydroartemisinin, 320 mg piperaquine; D-ARTEPP, Guilin Pharmaceutical Co, China, 6 December 2014 expiry) for all Plasmodium, primaquine (15-mg primaquine base tablets; PT Phapros Tbk, Jakarta, Indonesia, October 2014 expiry) or P. falciparum (single dose of 0.75 mg/kg) or P. vivax (daily dose of 0.25 mg/kg over 14 days)	MST3: received 3 rounds with 5 weeks-interval between June - August	MST2: received 2 rounds with 10 weeks-interval between Jun - August	Hazard ratio of P.falciparum incidence in school children (microscopy)		0.28	0.12	0.65	3.0000000000000001E-3		0.17	0.62
Negligible Impact of Mass Screening and Treatment on Mesoendemic Malaria Transmission at West Timor in Eastern Indonesia: A Cluster-Randomized Trial	Inge Sutanto,1 Ayleen Kosasih,1 Iqbal R. F. Elyazar,2 Deddy R. Simanjuntak,1 Tri A. Larasati,1 M. Sopiyudin Dahlan,3 Isra Wahid,4 Ivo Mueller,5 Cristian Koepfli,5 Rita Kusriastuti,6 Asik Surya,6 Ferdinand J. Laihad,7 William A. Hawley,7 Frank H. Collins,8 J. Kevin Baird,2,9 and Neil F. Lobo8	10.1093/cid/ciy231	2018	Indonesia	randomised controlled trial	No	Cluster	Costal villages (Alkani, Lamea, Weoe, Seserai, Weseben) in Wewiku subdistrict, West Timor. Lowland area (<150m) with coastal, savanah, paddy and forest plantation. Limited government vector control activitiy (800 bed nets distributed in 2011)	low transmission with both P.falciparum and P.vivax. A tropical climate occurs with a brief wet season (December– March) and extended dry season (April–November). Peak malaria season Aug - Sep. Annual parasite incidence 72-124 per 1000 person years. Costal villages have higher transmission.	Residents in 5 costal villages (mesoendemic transmission) living in traditional coconut palm housing without electricty.	344		344	140		0.840302	0.852417	0.830128	3	3 months	6 months	Microscopy	DHP (fixed-dose tablets of 40 mg dihydroartemisinin, 320 mg piperaquine; D-ARTEPP, Guilin Pharmaceutical Co, China, 6 December 2014 expiry) for all Plasmodium, primaquine (15-mg primaquine base tablets; PT Phapros Tbk, Jakarta, Indonesia, October 2014 expiry) or P. falciparum (single dose of 0.75 mg/kg) or P. vivax (daily dose of 0.25 mg/kg over 14 days)	MST3: received 3 rounds with 5 weeks-interval between June - August	No MSAT	Hazard ratio of P.falciparum incidence in school children (microscopy)		0.93	0.39	2.25	0.875		0.17	0.18
Negligible Impact of Mass Screening and Treatment on Mesoendemic Malaria Transmission at West Timor in Eastern Indonesia: A Cluster-Randomized Trial	Inge Sutanto,1 Ayleen Kosasih,1 Iqbal R. F. Elyazar,2 Deddy R. Simanjuntak,1 Tri A. Larasati,1 M. Sopiyudin Dahlan,3 Isra Wahid,4 Ivo Mueller,5 Cristian Koepfli,5 Rita Kusriastuti,6 Asik Surya,6 Ferdinand J. Laihad,7 William A. Hawley,7 Frank H. Collins,8 J. Kevin Baird,2,9 and Neil F. Lobo8	10.1093/cid/ciy231	2018	Indonesia	randomised controlled trial	No	Cluster	Costal villages (Alkani, Lamea, Weoe, Seserai, Weseben) in Wewiku subdistrict, West Timor. Lowland area (<150m) with coastal, savanah, paddy and forest plantation. Limited government vector control activitiy (800 bed nets distributed in 2011)	low transmission with both P.falciparum and P.vivax. A tropical climate occurs with a brief wet season (December– March) and extended dry season (April–November). Peak malaria season Aug - Sep. Annual parasite incidence 72-124 per 1000 person years. Costal villages have higher transmission.	Residents in 5 costal villages (mesoendemic transmission) living in traditional coconut palm housing without electricty.	271		271	102		0.83045	0.831041	0.830128	2	3 months	6 months	Microscopy	DHP (fixed-dose tablets of 40 mg dihydroartemisinin, 320 mg piperaquine; D-ARTEPP, Guilin Pharmaceutical Co, China, 6 December 2014 expiry) for all Plasmodium, primaquine (15-mg primaquine base tablets; PT Phapros Tbk, Jakarta, Indonesia, October 2014 expiry) or P. falciparum (single dose of 0.75 mg/kg) or P. vivax (daily dose of 0.25 mg/kg over 14 days)	MST2: received 2 rounds with 10 weeks-interval between Jun - August	No MSAT	Hazard ratio of P.falciparum incidence in school children (microscopy)		3.27	1.48	7.21	3.0000000000000001E-3		0.62	0.18
Negligible Impact of Mass Screening and Treatment on Mesoendemic Malaria Transmission at West Timor in Eastern Indonesia: A Cluster-Randomized Trial	Inge Sutanto,1 Ayleen Kosasih,1 Iqbal R. F. Elyazar,2 Deddy R. Simanjuntak,1 Tri A. Larasati,1 M. Sopiyudin Dahlan,3 Isra Wahid,4 Ivo Mueller,5 Cristian Koepfli,5 Rita Kusriastuti,6 Asik Surya,6 Ferdinand J. Laihad,7 William A. Hawley,7 Frank H. Collins,8 J. Kevin Baird,2,9 and Neil F. Lobo8	10.1093/cid/ciy231	2018	Indonesia	randomised controlled trial	No	Cluster	Costal villages (Alkani, Lamea, Weoe, Seserai, Weseben) in Wewiku subdistrict, West Timor. Lowland area (<150m) with coastal, savanah, paddy and forest plantation. Limited government vector control activitiy (800 bed nets distributed in 2011)	low transmission with both P.falciparum and P.vivax. A tropical climate occurs with a brief wet season (December– March) and extended dry season (April–November). Peak malaria season Aug - Sep. Annual parasite incidence 72-124 per 1000 person years. Costal villages have higher transmission.	Residents in 5 costal villages (mesoendemic transmission) living in traditional coconut palm housing without electricty.	253		253	90		0.844015	0.852417	0.831041	3	3 months	6 months	Microscopy	DHP (fixed-dose tablets of 40 mg dihydroartemisinin, 320 mg piperaquine; D-ARTEPP, Guilin Pharmaceutical Co, China, 6 December 2014 expiry) for all Plasmodium, primaquine (15-mg primaquine base tablets; PT Phapros Tbk, Jakarta, Indonesia, October 2014 expiry) or P. falciparum (single dose of 0.75 mg/kg) or P. vivax (daily dose of 0.25 mg/kg over 14 days)	MST3: received 3 rounds with 5 weeks-interval between June - August	MST2: received 2 rounds with 10 weeks-interval between Jun - August	Hazard ratio of P.vivax incidence in school children (microscopy)		1.18	0.65	2.15	0.59299999999999997		0.73	0.66
Negligible Impact of Mass Screening and Treatment on Mesoendemic Malaria Transmission at West Timor in Eastern Indonesia: A Cluster-Randomized Trial	Inge Sutanto,1 Ayleen Kosasih,1 Iqbal R. F. Elyazar,2 Deddy R. Simanjuntak,1 Tri A. Larasati,1 M. Sopiyudin Dahlan,3 Isra Wahid,4 Ivo Mueller,5 Cristian Koepfli,5 Rita Kusriastuti,6 Asik Surya,6 Ferdinand J. Laihad,7 William A. Hawley,7 Frank H. Collins,8 J. Kevin Baird,2,9 and Neil F. Lobo8	10.1093/cid/ciy231	2018	Indonesia	randomised controlled trial	No	Cluster	Costal villages (Alkani, Lamea, Weoe, Seserai, Weseben) in Wewiku subdistrict, West Timor. Lowland area (<150m) with coastal, savanah, paddy and forest plantation. Limited government vector control activitiy (800 bed nets distributed in 2011)	low transmission with both P.falciparum and P.vivax. A tropical climate occurs with a brief wet season (December– March) and extended dry season (April–November). Peak malaria season Aug - Sep. Annual parasite incidence 72-124 per 1000 person years. Costal villages have higher transmission.	Residents in 5 costal villages (mesoendemic transmission) living in traditional coconut palm housing without electricty.	344		344	140		0.840302	0.852417	0.830128	3	3 months	6 months	Microscopy	DHP (fixed-dose tablets of 40 mg dihydroartemisinin, 320 mg piperaquine; D-ARTEPP, Guilin Pharmaceutical Co, China, 6 December 2014 expiry) for all Plasmodium, primaquine (15-mg primaquine base tablets; PT Phapros Tbk, Jakarta, Indonesia, October 2014 expiry) or P. falciparum (single dose of 0.75 mg/kg) or P. vivax (daily dose of 0.25 mg/kg over 14 days)	MST3: received 3 rounds with 5 weeks-interval between June - August	No MSAT	Hazard ratio of P.vivax incidence in school children (microscopy)		1.23	0.78	1.94	0.379		0.73	0.62
Negligible Impact of Mass Screening and Treatment on Mesoendemic Malaria Transmission at West Timor in Eastern Indonesia: A Cluster-Randomized Trial	Inge Sutanto,1 Ayleen Kosasih,1 Iqbal R. F. Elyazar,2 Deddy R. Simanjuntak,1 Tri A. Larasati,1 M. Sopiyudin Dahlan,3 Isra Wahid,4 Ivo Mueller,5 Cristian Koepfli,5 Rita Kusriastuti,6 Asik Surya,6 Ferdinand J. Laihad,7 William A. Hawley,7 Frank H. Collins,8 J. Kevin Baird,2,9 and Neil F. Lobo8	10.1093/cid/ciy231	2018	Indonesia	randomised controlled trial	No	Cluster	Costal villages (Alkani, Lamea, Weoe, Seserai, Weseben) in Wewiku subdistrict, West Timor. Lowland area (<150m) with coastal, savanah, paddy and forest plantation. Limited government vector control activitiy (800 bed nets distributed in 2011)	low transmission with both P.falciparum and P.vivax. A tropical climate occurs with a brief wet season (December– March) and extended dry season (April–November). Peak malaria season Aug - Sep. Annual parasite incidence 72-124 per 1000 person years. Costal villages have higher transmission.	Residents in 5 costal villages (mesoendemic transmission) living in traditional coconut palm housing without electricty.	271		271	102		0.83045	0.831041	0.830128	2	3 months	6 months	Microscopy	DHP (fixed-dose tablets of 40 mg dihydroartemisinin, 320 mg piperaquine; D-ARTEPP, Guilin Pharmaceutical Co, China, 6 December 2014 expiry) for all Plasmodium, primaquine (15-mg primaquine base tablets; PT Phapros Tbk, Jakarta, Indonesia, October 2014 expiry) or P. falciparum (single dose of 0.75 mg/kg) or P. vivax (daily dose of 0.25 mg/kg over 14 days)	MST2: received 2 rounds with 10 weeks-interval between Jun - August	No MSAT	Hazard ratio of P.vivax incidence in school children (microscopy)		1.08	0.59	1.98	0.79600000000000004		0.66	0.62
Negligible Impact of Mass Screening and Treatment on Mesoendemic Malaria Transmission at West Timor in Eastern Indonesia: A Cluster-Randomized Trial	Inge Sutanto,1 Ayleen Kosasih,1 Iqbal R. F. Elyazar,2 Deddy R. Simanjuntak,1 Tri A. Larasati,1 M. Sopiyudin Dahlan,3 Isra Wahid,4 Ivo Mueller,5 Cristian Koepfli,5 Rita Kusriastuti,6 Asik Surya,6 Ferdinand J. Laihad,7 William A. Hawley,7 Frank H. Collins,8 J. Kevin Baird,2,9 and Neil F. Lobo8	10.1093/cid/ciy231	2018	Indonesia	randomised controlled trial	No	Cluster	Costal villages (Alkani, Lamea, Weoe, Seserai, Weseben) in Wewiku subdistrict, West Timor. Lowland area (<150m) with coastal, savanah, paddy and forest plantation. Limited government vector control activitiy (800 bed nets distributed in 2011)	low transmission with both P.falciparum and P.vivax. A tropical climate occurs with a brief wet season (December– March) and extended dry season (April–November). Peak malaria season Aug - Sep. Annual parasite incidence 72-124 per 1000 person years. Costal villages have higher transmission.	Residents in 5 costal villages (mesoendemic transmission) living in traditional coconut palm housing without electricty.	253		253	90		0.844015	0.852417	0.831041	3	3 months	6 months	Microscopy	DHP (fixed-dose tablets of 40 mg dihydroartemisinin, 320 mg piperaquine; D-ARTEPP, Guilin Pharmaceutical Co, China, 6 December 2014 expiry) for all Plasmodium, primaquine (15-mg primaquine base tablets; PT Phapros Tbk, Jakarta, Indonesia, October 2014 expiry) or P. falciparum (single dose of 0.75 mg/kg) or P. vivax (daily dose of 0.25 mg/kg over 14 days)	MST3: received 3 rounds with 5 weeks-interval between June - August	MST2: received 2 rounds with 10 weeks-interval between Jun - August	Hazard ratio of malaria incidence in school children (PCR)		1.03	0.58	1.84	0.91500000000000004		1.28	1.3
Negligible Impact of Mass Screening and Treatment on Mesoendemic Malaria Transmission at West Timor in Eastern Indonesia: A Cluster-Randomized Trial	Inge Sutanto,1 Ayleen Kosasih,1 Iqbal R. F. Elyazar,2 Deddy R. Simanjuntak,1 Tri A. Larasati,1 M. Sopiyudin Dahlan,3 Isra Wahid,4 Ivo Mueller,5 Cristian Koepfli,5 Rita Kusriastuti,6 Asik Surya,6 Ferdinand J. Laihad,7 William A. Hawley,7 Frank H. Collins,8 J. Kevin Baird,2,9 and Neil F. Lobo8	10.1093/cid/ciy231	2018	Indonesia	randomised controlled trial	No	Cluster	Costal villages (Alkani, Lamea, Weoe, Seserai, Weseben) in Wewiku subdistrict, West Timor. Lowland area (<150m) with coastal, savanah, paddy and forest plantation. Limited government vector control activitiy (800 bed nets distributed in 2011)	low transmission with both P.falciparum and P.vivax. A tropical climate occurs with a brief wet season (December– March) and extended dry season (April–November). Peak malaria season Aug - Sep. Annual parasite incidence 72-124 per 1000 person years. Costal villages have higher transmission.	Residents in 5 costal villages (mesoendemic transmission) living in traditional coconut palm housing without electricty.	344		344	140		0.840302	0.852417	0.830128	3	3 months	6 months	Microscopy	DHP (fixed-dose tablets of 40 mg dihydroartemisinin, 320 mg piperaquine; D-ARTEPP, Guilin Pharmaceutical Co, China, 6 December 2014 expiry) for all Plasmodium, primaquine (15-mg primaquine base tablets; PT Phapros Tbk, Jakarta, Indonesia, October 2014 expiry) or P. falciparum (single dose of 0.75 mg/kg) or P. vivax (daily dose of 0.25 mg/kg over 14 days)	MST3: received 3 rounds with 5 weeks-interval between June - August	No MSAT	Hazard ratio of malaria incidence in school children (PCR)		0.98	0.63	1.51	0.91300000000000003		1.28	1.32
Negligible Impact of Mass Screening and Treatment on Mesoendemic Malaria Transmission at West Timor in Eastern Indonesia: A Cluster-Randomized Trial	Inge Sutanto,1 Ayleen Kosasih,1 Iqbal R. F. Elyazar,2 Deddy R. Simanjuntak,1 Tri A. Larasati,1 M. Sopiyudin Dahlan,3 Isra Wahid,4 Ivo Mueller,5 Cristian Koepfli,5 Rita Kusriastuti,6 Asik Surya,6 Ferdinand J. Laihad,7 William A. Hawley,7 Frank H. Collins,8 J. Kevin Baird,2,9 and Neil F. Lobo8	10.1093/cid/ciy231	2018	Indonesia	randomised controlled trial	No	Cluster	Costal villages (Alkani, Lamea, Weoe, Seserai, Weseben) in Wewiku subdistrict, West Timor. Lowland area (<150m) with coastal, savanah, paddy and forest plantation. Limited government vector control activitiy (800 bed nets distributed in 2011)	low transmission with both P.falciparum and P.vivax. A tropical climate occurs with a brief wet season (December– March) and extended dry season (April–November). Peak malaria season Aug - Sep. Annual parasite incidence 72-124 per 1000 person years. Costal villages have higher transmission.	Residents in 5 costal villages (mesoendemic transmission) living in traditional coconut palm housing without electricty.	271		271	102		0.83045	0.831041	0.830128	2	3 months	6 months	Microscopy	DHP (fixed-dose tablets of 40 mg dihydroartemisinin, 320 mg piperaquine; D-ARTEPP, Guilin Pharmaceutical Co, China, 6 December 2014 expiry) for all Plasmodium, primaquine (15-mg primaquine base tablets; PT Phapros Tbk, Jakarta, Indonesia, October 2014 expiry) or P. falciparum (single dose of 0.75 mg/kg) or P. vivax (daily dose of 0.25 mg/kg over 14 days)	MST2: received 2 rounds with 10 weeks-interval between Jun - August	No MSAT	Hazard ratio of malaria incidence in school children (PCR)		0.96	0.55	1.68	0.89800000000000002		1.3	1.32
Negligible Impact of Mass Screening and Treatment on Mesoendemic Malaria Transmission at West Timor in Eastern Indonesia: A Cluster-Randomized Trial	Inge Sutanto,1 Ayleen Kosasih,1 Iqbal R. F. Elyazar,2 Deddy R. Simanjuntak,1 Tri A. Larasati,1 M. Sopiyudin Dahlan,3 Isra Wahid,4 Ivo Mueller,5 Cristian Koepfli,5 Rita Kusriastuti,6 Asik Surya,6 Ferdinand J. Laihad,7 William A. Hawley,7 Frank H. Collins,8 J. Kevin Baird,2,9 and Neil F. Lobo8	10.1093/cid/ciy231	2018	Indonesia	randomised controlled trial	No	Cluster	Costal villages (Alkani, Lamea, Weoe, Seserai, Weseben) in Wewiku subdistrict, West Timor. Lowland area (<150m) with coastal, savanah, paddy and forest plantation. Limited government vector control activitiy (800 bed nets distributed in 2011)	low transmission with both P.falciparum and P.vivax. A tropical climate occurs with a brief wet season (December– March) and extended dry season (April–November). Peak malaria season Aug - Sep. Annual parasite incidence 72-124 per 1000 person years. Costal villages have higher transmission.	Residents in 5 costal villages (mesoendemic transmission) living in traditional coconut palm housing without electricty.	253		253	90		0.844015	0.852417	0.831041	3	3 months	6 months	Microscopy	DHP (fixed-dose tablets of 40 mg dihydroartemisinin, 320 mg piperaquine; D-ARTEPP, Guilin Pharmaceutical Co, China, 6 December 2014 expiry) for all Plasmodium, primaquine (15-mg primaquine base tablets; PT Phapros Tbk, Jakarta, Indonesia, October 2014 expiry) or P. falciparum (single dose of 0.75 mg/kg) or P. vivax (daily dose of 0.25 mg/kg over 14 days)	MST3: received 3 rounds with 5 weeks-interval between June - August	MST2: received 2 rounds with 10 weeks-interval between Jun - August	Hazard ratio of P.falciparum incidence in school children (PCR)		1.31	0.42	4.1	0.64800000000000002		0.39	0.31
Negligible Impact of Mass Screening and Treatment on Mesoendemic Malaria Transmission at West Timor in Eastern Indonesia: A Cluster-Randomized Trial	Inge Sutanto,1 Ayleen Kosasih,1 Iqbal R. F. Elyazar,2 Deddy R. Simanjuntak,1 Tri A. Larasati,1 M. Sopiyudin Dahlan,3 Isra Wahid,4 Ivo Mueller,5 Cristian Koepfli,5 Rita Kusriastuti,6 Asik Surya,6 Ferdinand J. Laihad,7 William A. Hawley,7 Frank H. Collins,8 J. Kevin Baird,2,9 and Neil F. Lobo8	10.1093/cid/ciy231	2018	Indonesia	randomised controlled trial	No	Cluster	Costal villages (Alkani, Lamea, Weoe, Seserai, Weseben) in Wewiku subdistrict, West Timor. Lowland area (<150m) with coastal, savanah, paddy and forest plantation. Limited government vector control activitiy (800 bed nets distributed in 2011)	low transmission with both P.falciparum and P.vivax. A tropical climate occurs with a brief wet season (December– March) and extended dry season (April–November). Peak malaria season Aug - Sep. Annual parasite incidence 72-124 per 1000 person years. Costal villages have higher transmission.	Residents in 5 costal villages (mesoendemic transmission) living in traditional coconut palm housing without electricty.	344		344	140		0.840302	0.852417	0.830128	3	3 months	6 months	Microscopy	DHP (fixed-dose tablets of 40 mg dihydroartemisinin, 320 mg piperaquine; D-ARTEPP, Guilin Pharmaceutical Co, China, 6 December 2014 expiry) for all Plasmodium, primaquine (15-mg primaquine base tablets; PT Phapros Tbk, Jakarta, Indonesia, October 2014 expiry) or P. falciparum (single dose of 0.75 mg/kg) or P. vivax (daily dose of 0.25 mg/kg over 14 days)	MST3: received 3 rounds with 5 weeks-interval between June - August	No MSAT	Hazard ratio of P.falciparum incidence in school children (PCR)		1.27	0.55	2.94	0.57399999999999995		0.39	0.32
Negligible Impact of Mass Screening and Treatment on Mesoendemic Malaria Transmission at West Timor in Eastern Indonesia: A Cluster-Randomized Trial	Inge Sutanto,1 Ayleen Kosasih,1 Iqbal R. F. Elyazar,2 Deddy R. Simanjuntak,1 Tri A. Larasati,1 M. Sopiyudin Dahlan,3 Isra Wahid,4 Ivo Mueller,5 Cristian Koepfli,5 Rita Kusriastuti,6 Asik Surya,6 Ferdinand J. Laihad,7 William A. Hawley,7 Frank H. Collins,8 J. Kevin Baird,2,9 and Neil F. Lobo8	10.1093/cid/ciy231	2018	Indonesia	randomised controlled trial	No	Cluster	Costal villages (Alkani, Lamea, Weoe, Seserai, Weseben) in Wewiku subdistrict, West Timor. Lowland area (<150m) with coastal, savanah, paddy and forest plantation. Limited government vector control activitiy (800 bed nets distributed in 2011)	low transmission with both P.falciparum and P.vivax. A tropical climate occurs with a brief wet season (December– March) and extended dry season (April–November). Peak malaria season Aug - Sep. Annual parasite incidence 72-124 per 1000 person years. Costal villages have higher transmission.	Residents in 5 costal villages (mesoendemic transmission) living in traditional coconut palm housing without electricty.	271		271	102		0.83045	0.831041	0.830128	2	3 months	6 months	Microscopy	DHP (fixed-dose tablets of 40 mg dihydroartemisinin, 320 mg piperaquine; D-ARTEPP, Guilin Pharmaceutical Co, China, 6 December 2014 expiry) for all Plasmodium, primaquine (15-mg primaquine base tablets; PT Phapros Tbk, Jakarta, Indonesia, October 2014 expiry) or P. falciparum (single dose of 0.75 mg/kg) or P. vivax (daily dose of 0.25 mg/kg over 14 days)	MST2: received 2 rounds with 10 weeks-interval between Jun - August	No MSAT	Hazard ratio of P.falciparum incidence in school children (PCR)		0.98	0.31	3.07	0.97		0.31	0.32
Negligible Impact of Mass Screening and Treatment on Mesoendemic Malaria Transmission at West Timor in Eastern Indonesia: A Cluster-Randomized Trial	Inge Sutanto,1 Ayleen Kosasih,1 Iqbal R. F. Elyazar,2 Deddy R. Simanjuntak,1 Tri A. Larasati,1 M. Sopiyudin Dahlan,3 Isra Wahid,4 Ivo Mueller,5 Cristian Koepfli,5 Rita Kusriastuti,6 Asik Surya,6 Ferdinand J. Laihad,7 William A. Hawley,7 Frank H. Collins,8 J. Kevin Baird,2,9 and Neil F. Lobo8	10.1093/cid/ciy231	2018	Indonesia	randomised controlled trial	No	Cluster	Costal villages (Alkani, Lamea, Weoe, Seserai, Weseben) in Wewiku subdistrict, West Timor. Lowland area (<150m) with coastal, savanah, paddy and forest plantation. Limited government vector control activitiy (800 bed nets distributed in 2011)	low transmission with both P.falciparum and P.vivax. A tropical climate occurs with a brief wet season (December– March) and extended dry season (April–November). Peak malaria season Aug - Sep. Annual parasite incidence 72-124 per 1000 person years. Costal villages have higher transmission.	Residents in 5 costal villages (mesoendemic transmission) living in traditional coconut palm housing without electricty.	253		253	90		0.844015	0.852417	0.831041	3	3 months	6 months	Microscopy	DHP (fixed-dose tablets of 40 mg dihydroartemisinin, 320 mg piperaquine; D-ARTEPP, Guilin Pharmaceutical Co, China, 6 December 2014 expiry) for all Plasmodium, primaquine (15-mg primaquine base tablets; PT Phapros Tbk, Jakarta, Indonesia, October 2014 expiry) or P. falciparum (single dose of 0.75 mg/kg) or P. vivax (daily dose of 0.25 mg/kg over 14 days)	MST3: received 3 rounds with 5 weeks-interval between June - August	MST2: received 2 rounds with 10 weeks-interval between Jun - August	Hazard ratio of P.vivax incidence in school children (PCR)		0.95	0.48	1.85	0.872		0.89	0.99
Negligible Impact of Mass Screening and Treatment on Mesoendemic Malaria Transmission at West Timor in Eastern Indonesia: A Cluster-Randomized Trial	Inge Sutanto,1 Ayleen Kosasih,1 Iqbal R. F. Elyazar,2 Deddy R. Simanjuntak,1 Tri A. Larasati,1 M. Sopiyudin Dahlan,3 Isra Wahid,4 Ivo Mueller,5 Cristian Koepfli,5 Rita Kusriastuti,6 Asik Surya,6 Ferdinand J. Laihad,7 William A. Hawley,7 Frank H. Collins,8 J. Kevin Baird,2,9 and Neil F. Lobo8	10.1093/cid/ciy231	2018	Indonesia	randomised controlled trial	No	Cluster	Costal villages (Alkani, Lamea, Weoe, Seserai, Weseben) in Wewiku subdistrict, West Timor. Lowland area (<150m) with coastal, savanah, paddy and forest plantation. Limited government vector control activitiy (800 bed nets distributed in 2011)	low transmission with both P.falciparum and P.vivax. A tropical climate occurs with a brief wet season (December– March) and extended dry season (April–November). Peak malaria season Aug - Sep. Annual parasite incidence 72-124 per 1000 person years. Costal villages have higher transmission.	Residents in 5 costal villages (mesoendemic transmission) living in traditional coconut palm housing without electricty.	344		344	140		0.840302	0.852417	0.830128	3	3 months	6 months	Microscopy	DHP (fixed-dose tablets of 40 mg dihydroartemisinin, 320 mg piperaquine; D-ARTEPP, Guilin Pharmaceutical Co, China, 6 December 2014 expiry) for all Plasmodium, primaquine (15-mg primaquine base tablets; PT Phapros Tbk, Jakarta, Indonesia, October 2014 expiry) or P. falciparum (single dose of 0.75 mg/kg) or P. vivax (daily dose of 0.25 mg/kg over 14 days)	MST3: received 3 rounds with 5 weeks-interval between June - August	No MSAT	Hazard ratio of P.vivax incidence in school children (PCR)		0.86	0.52	1.43	0.56200000000000006		0.89	1.04
Negligible Impact of Mass Screening and Treatment on Mesoendemic Malaria Transmission at West Timor in Eastern Indonesia: A Cluster-Randomized Trial	Inge Sutanto,1 Ayleen Kosasih,1 Iqbal R. F. Elyazar,2 Deddy R. Simanjuntak,1 Tri A. Larasati,1 M. Sopiyudin Dahlan,3 Isra Wahid,4 Ivo Mueller,5 Cristian Koepfli,5 Rita Kusriastuti,6 Asik Surya,6 Ferdinand J. Laihad,7 William A. Hawley,7 Frank H. Collins,8 J. Kevin Baird,2,9 and Neil F. Lobo8	10.1093/cid/ciy231	2018	Indonesia	randomised controlled trial	No	Cluster	Costal villages (Alkani, Lamea, Weoe, Seserai, Weseben) in Wewiku subdistrict, West Timor. Lowland area (<150m) with coastal, savanah, paddy and forest plantation. Limited government vector control activitiy (800 bed nets distributed in 2011)	low transmission with both P.falciparum and P.vivax. A tropical climate occurs with a brief wet season (December– March) and extended dry season (April–November). Peak malaria season Aug - Sep. Annual parasite incidence 72-124 per 1000 person years. Costal villages have higher transmission.	Residents in 5 costal villages (mesoendemic transmission) living in traditional coconut palm housing without electricty.	271		271	102		0.83045	0.831041	0.830128	2	3 months	6 months	Microscopy	DHP (fixed-dose tablets of 40 mg dihydroartemisinin, 320 mg piperaquine; D-ARTEPP, Guilin Pharmaceutical Co, China, 6 December 2014 expiry) for all Plasmodium, primaquine (15-mg primaquine base tablets; PT Phapros Tbk, Jakarta, Indonesia, October 2014 expiry) or P. falciparum (single dose of 0.75 mg/kg) or P. vivax (daily dose of 0.25 mg/kg over 14 days)	MST2: received 2 rounds with 10 weeks-interval between Jun - August	No MSAT	Hazard ratio of P.vivax incidence in school children (PCR)		0.93	0.5	1.76	0.83299999999999996		0.99	1.04
Impact of Intermittent Screening and Treatment for Malaria among School Children in Kenya: A Cluster Randomised Trial	Katherine E. Halliday1*, George Okello2, Elizabeth L. Turner3, Kiambo Njagi4, Carlos Mcharo5, Juddy Kengo5, Elizabeth Allen6, Margaret M. Dubeck7, Matthew C. H. Jukes8, Simon J. Brooker1,9	10.1371/journal.pmed.1001594	2014	Kenya	randomised controlled trial	No	Cluster	Kwale and Msambweni districts on the south Kenyan coast. Overall high bed net use. primarily rural with subsistence farming of maize and cassava practiced by many of the communities, although titanium mining has recently become an important source of employment. Seventh poorest district in Kenya.	Moderate and perennial transmission with seasonal peaks following the two rainy seasons (Apr - Jul / Sep - Nov).	Randomly selected students between age 5-20 from 101 eliglble schools in the district. Prevalence among school children in 2010 was 9-24%	5176	0	5176	2700		0.811631	0.813014	0.810152	5	20 months	26 months	RDT (ParaCheck- Pf device, Orchid Biomedical Systems)	AL (artemether 20 mg/lumefantrine 120 mg, Coartem, Novartis) six doses over 3 days	MSTAT every school term (The first round was conducted alongside baseline health assessments in March 2010 (dry), the second round in July 2010 (wet), the third in September 2010 (wet), the fourth in March 2011 (dry), and the final round in October 2011 (wet).)	No MSAT	Adjusted risk ratio (RR) for P.falciparum prevalence	ITT	1.53	0.89	2.62	0.124		8.5000000000000006E-2	0.11799999999999999	Y	6
Impact of Intermittent Screening and Treatment for Malaria among School Children in Kenya: A Cluster Randomised Trial	Katherine E. Halliday1*, George Okello2, Elizabeth L. Turner3, Kiambo Njagi4, Carlos Mcharo5, Juddy Kengo5, Elizabeth Allen6, Margaret M. Dubeck7, Matthew C. H. Jukes8, Simon J. Brooker1,9	10.1371/journal.pmed.1001594	2014	Kenya	randomised controlled trial	No	Cluster	Kwale and Msambweni districts on the south Kenyan coast. Overall high bed net use. primarily rural with subsistence farming of maize and cassava practiced by many of the communities, although titanium mining has recently become an important source of employment. Seventh poorest district in Kenya.	Moderate and perennial transmission with seasonal peaks following the two rainy seasons (Apr - Jul / Sep - Nov).	Randomly selected students between age 5-20 from 101 eliglble schools in the district. Prevalence among school children in 2010 was 9-24%	5176	0	5176	2700		0.858964	0.859387	0.858513	3	7 months	12 months	RDT (ParaCheck- Pf device, Orchid Biomedical Systems)	AL (artemether 20 mg/lumefantrine 120 mg, Coartem, Novartis) six doses over 3 days	MSTAT every school term (The first round was conducted alongside baseline health assessments in March 2010, the second round in July 2010, the third in September 2010, the fourth in March 2011, and the final round in October 2011.)	No MSAT	Adjusted risk ratio (RR) for P.falciparum prevalence	ITT	0.71	0.46	1.11	0.13100000000000001		0.14299999999999999	0.107	Y	6
Efficacy and safety of intermittent preventive treatment and intermittent screening and treatment versus single screening and reatment with dihydroartemisinin–piperaquine for the control of malaria in pregnancy in Indonesia: a cluster-randomised, open-label, superiority trial	Rukhsana Ahmed, Jeanne R Poespoprodjo, Din Syafruddin, Carole Khairallah, Cheryl Pace, Theda Lukito, Sylvia S Maratina, Puji B S Asih, Maria A Santana-Morales, Emily R Adams, Vera T Unwin, Christopher T Williams, Tao Chen, James Smedley, Duolao Wang, Brian Faragher, Richard N Price, Feiko O ter Kuile	10.1016/ S1473-3099(19)30156-2	2019	Indonesia	randomised controlled superiority trial	No	Cluster	Two islands in eastern Indonesia: Sumba island and Papua island	co-endemic for both P.falciparum and P.vivax. Sumba: low transmission Papua: moderate year-round transmission	Pregnant women who presented at the antenatal clinic between GW 16-30 excluding high-risk pregnancy, severe malaria upon presentation, history of antimalarial treatment at previous month, HIV +, family history of cardiac condition. All received LLIN.	1598	0		1598	1598	0.842303	0.834895	0.850806	3	34 weeks	42 weeks	RDT (First Response Malaria Ag pLDH–HRP2 Combo [I16FRC30]; Premier Medical Corporation, Nani Daman, India)	dihydroartemisinin (4 mg/kg per day) and piperaquine (18 mg/kg per day) (in 40 mg/320 mg tablets; Eurartesim, Sigma-Tau, Rome, Italy), Participants with a history of dihydroartemisinin– piperaquine intake in the previous 4 weeks received quinine–clindamycin (10 mg/kg twice daily for 7 days).	monthly screening and treatment during pregnancy	Single test-and-treat at the first antenatal visit	Adjusted RR - Maternal peripheral or placental plasmodium infection at delivery (primary outcome)	ITT	0.72	0.56	0.93	1.2999999999999999E-2		0.11799999999999999	0.20200000000000001	Y	7
Efficacy and safety of intermittent preventive treatment and intermittent screening and treatment versus single screening and reatment with dihydroartemisinin–piperaquine for the control of malaria in pregnancy in Indonesia: a cluster-randomised, open-label, superiority trial	Rukhsana Ahmed, Jeanne R Poespoprodjo, Din Syafruddin, Carole Khairallah, Cheryl Pace, Theda Lukito, Sylvia S Maratina, Puji B S Asih, Maria A Santana-Morales, Emily R Adams, Vera T Unwin, Christopher T Williams, Tao Chen, James Smedley, Duolao Wang, Brian Faragher, Richard N Price, Feiko O ter Kuile	10.1016/ S1473-3099(19)30156-2	2019	Indonesia	randomised controlled superiority trial	No	Cluster	Two islands in eastern Indonesia: Sumba island and Papua island	co-endemic for both P.falciparum and P.vivax. Sumba: low transmission Papua: moderate year-round transmission	Pregnant women who presented at the antenatal clinic between GW 16-30 excluding high-risk pregnancy, severe malaria upon presentation, history of antimalarial treatment at previous month, HIV +, family history of cardiac condition. All received LLIN.	1598	0		1598	1598	0.842303	0.834895	0.850806	3	34 weeks	42 weeks	RDT (First Response Malaria Ag pLDH–HRP2 Combo [I16FRC30]; Premier Medical Corporation, Nani Daman, India)	dihydroartemisinin (4 mg/kg per day) and piperaquine (18 mg/kg per day) (in 40 mg/320 mg tablets; Eurartesim, Sigma-Tau, Rome, Italy), Participants with a history of dihydroartemisinin– piperaquine intake in the previous 4 weeks received quinine–clindamycin (10 mg/kg twice daily for 7 days).	monthly screening and treatment during pregnancy	Single test-and-treat at the first antenatal visit	Adjusted RR - Maternal plasmodium infection during pregnancy† (cumulative risk)	ITT	1.13	0.74	1.75	0.56999999999999995		0.153	0.17399999999999999	Y	7
Efficacy and safety of intermittent preventive treatment and intermittent screening and treatment versus single screening and reatment with dihydroartemisinin–piperaquine for the control of malaria in pregnancy in Indonesia: a cluster-randomised, open-label, superiority trial	Rukhsana Ahmed, Jeanne R Poespoprodjo, Din Syafruddin, Carole Khairallah, Cheryl Pace, Theda Lukito, Sylvia S Maratina, Puji B S Asih, Maria A Santana-Morales, Emily R Adams, Vera T Unwin, Christopher T Williams, Tao Chen, James Smedley, Duolao Wang, Brian Faragher, Richard N Price, Feiko O ter Kuile	10.1016/ S1473-3099(19)30156-2	2019	Indonesia	randomised controlled superiority trial	No	Cluster	Two islands in eastern Indonesia: Sumba island and Papua island	co-endemic for both P.falciparum and P.vivax. Sumba: low transmission Papua: moderate year-round transmission	Pregnant women who presented at the antenatal clinic between GW 16-30 excluding high-risk pregnancy, severe malaria upon presentation, history of antimalarial treatment at previous month, HIV +, family history of cardiac condition. All received LLIN.	1598	0		1598	1598	0.842303	0.834895	0.850806	3	34 weeks	42 weeks	RDT (First Response Malaria Ag pLDH–HRP2 Combo [I16FRC30]; Premier Medical Corporation, Nani Daman, India)	dihydroartemisinin (4 mg/kg per day) and piperaquine (18 mg/kg per day) (in 40 mg/320 mg tablets; Eurartesim, Sigma-Tau, Rome, Italy), Participants with a history of dihydroartemisinin– piperaquine intake in the previous 4 weeks received quinine–clindamycin (10 mg/kg twice daily for 7 days).	monthly screening and treatment during pregnancy	Single test-and-treat at the first antenatal visit	Adjusted RR - Maternal clinical malaria during pregnancy (cumulative risk)	ITT	0.82	0.29	2.3	0.7		0.01	1.9E-2	Y	7
Efficacy and safety of intermittent preventive treatment and intermittent screening and treatment versus single screening and reatment with dihydroartemisinin–piperaquine for the control of malaria in pregnancy in Indonesia: a cluster-randomised, open-label, superiority trial	Rukhsana Ahmed, Jeanne R Poespoprodjo, Din Syafruddin, Carole Khairallah, Cheryl Pace, Theda Lukito, Sylvia S Maratina, Puji B S Asih, Maria A Santana-Morales, Emily R Adams, Vera T Unwin, Christopher T Williams, Tao Chen, James Smedley, Duolao Wang, Brian Faragher, Richard N Price, Feiko O ter Kuile	10.1016/ S1473-3099(19)30156-2	2019	Indonesia	randomised controlled superiority trial	No	Cluster	Two islands in eastern Indonesia: Sumba island and Papua island	co-endemic for both P.falciparum and P.vivax. Sumba: low transmission Papua: moderate year-round transmission	Pregnant women who presented at the antenatal clinic between GW 16-30 excluding high-risk pregnancy, severe malaria upon presentation, history of antimalarial treatment at previous month, HIV +, family history of cardiac condition. All received LLIN.	1598	0		1598	1598	0.842303	0.834895	0.850806	3	34 weeks	42 weeks	RDT (First Response Malaria Ag pLDH–HRP2 Combo [I16FRC30]; Premier Medical Corporation, Nani Daman, India)	dihydroartemisinin (4 mg/kg per day) and piperaquine (18 mg/kg per day) (in 40 mg/320 mg tablets; Eurartesim, Sigma-Tau, Rome, Italy), Participants with a history of dihydroartemisinin– piperaquine intake in the previous 4 weeks received quinine–clindamycin (10 mg/kg twice daily for 7 days).	monthly screening and treatment during pregnancy	Single test-and-treat at the first antenatal visit	Adjusted RR - Maternal peripheral patent plasmodium infection at delivery	ITT	0.82	0.36	1.88	0.64		1.6E-2	2.1999999999999999E-2	Y	7
Efficacy and safety of intermittent preventive treatment and intermittent screening and treatment versus single screening and reatment with dihydroartemisinin–piperaquine for the control of malaria in pregnancy in Indonesia: a cluster-randomised, open-label, superiority trial	Rukhsana Ahmed, Jeanne R Poespoprodjo, Din Syafruddin, Carole Khairallah, Cheryl Pace, Theda Lukito, Sylvia S Maratina, Puji B S Asih, Maria A Santana-Morales, Emily R Adams, Vera T Unwin, Christopher T Williams, Tao Chen, James Smedley, Duolao Wang, Brian Faragher, Richard N Price, Feiko O ter Kuile	10.1016/ S1473-3099(19)30156-2	2019	Indonesia	randomised controlled superiority trial	No	Cluster	Two islands in eastern Indonesia: Sumba island and Papua island	co-endemic for both P.falciparum and P.vivax. Sumba: low transmission Papua: moderate year-round transmission	Pregnant women who presented at the antenatal clinic between GW 16-30 excluding high-risk pregnancy, severe malaria upon presentation, history of antimalarial treatment at previous month, HIV +, family history of cardiac condition. All received LLIN.	1598	0		1598	1598	0.842303	0.834895	0.850806	3	34 weeks	42 weeks	RDT (First Response Malaria Ag pLDH–HRP2 Combo [I16FRC30]; Premier Medical Corporation, Nani Daman, India)	dihydroartemisinin (4 mg/kg per day) and piperaquine (18 mg/kg per day) (in 40 mg/320 mg tablets; Eurartesim, Sigma-Tau, Rome, Italy), Participants with a history of dihydroartemisinin– piperaquine intake in the previous 4 weeks received quinine–clindamycin (10 mg/kg twice daily for 7 days).	monthly screening and treatment during pregnancy	Single test-and-treat at the first antenatal visit	Adjusted RR - Maternal peripheral sub-patent plasmodium infection at delivery	ITT	0.63	0.42	0.96	0.03		0.04	8.8999999999999996E-2	Y	7
Efficacy and safety of intermittent preventive treatment and intermittent screening and treatment versus single screening and reatment with dihydroartemisinin–piperaquine for the control of malaria in pregnancy in Indonesia: a cluster-randomised, open-label, superiority trial	Rukhsana Ahmed, Jeanne R Poespoprodjo, Din Syafruddin, Carole Khairallah, Cheryl Pace, Theda Lukito, Sylvia S Maratina, Puji B S Asih, Maria A Santana-Morales, Emily R Adams, Vera T Unwin, Christopher T Williams, Tao Chen, James Smedley, Duolao Wang, Brian Faragher, Richard N Price, Feiko O ter Kuile	10.1016/ S1473-3099(19)30156-2	2019	Indonesia	randomised controlled superiority trial	No	Cluster	Two islands in eastern Indonesia: Sumba island and Papua island	co-endemic for both P.falciparum and P.vivax. Sumba: low transmission Papua: moderate year-round transmission	Pregnant women who presented at the antenatal clinic between GW 16-30 excluding high-risk pregnancy, severe malaria upon presentation, history of antimalarial treatment at previous month, HIV +, family history of cardiac condition. All received LLIN.	1598	0		1598	1598	0.842303	0.834895	0.850806	3	34 weeks	42 weeks	RDT (First Response Malaria Ag pLDH–HRP2 Combo [I16FRC30]; Premier Medical Corporation, Nani Daman, India)	dihydroartemisinin (4 mg/kg per day) and piperaquine (18 mg/kg per day) (in 40 mg/320 mg tablets; Eurartesim, Sigma-Tau, Rome, Italy), Participants with a history of dihydroartemisinin– piperaquine intake in the previous 4 weeks received quinine–clindamycin (10 mg/kg twice daily for 7 days).	monthly screening and treatment during pregnancy	Single test-and-treat at the first antenatal visit	Adjusted RR - Placental plasmodium infection	ITT	0.95	0.78	1.16	0.61		0.13700000000000001	0.156	Y	7
Efficacy and safety of intermittent preventive treatment and intermittent screening and treatment versus single screening and reatment with dihydroartemisinin–piperaquine for the control of malaria in pregnancy in Indonesia: a cluster-randomised, open-label, superiority trial	Rukhsana Ahmed, Jeanne R Poespoprodjo, Din Syafruddin, Carole Khairallah, Cheryl Pace, Theda Lukito, Sylvia S Maratina, Puji B S Asih, Maria A Santana-Morales, Emily R Adams, Vera T Unwin, Christopher T Williams, Tao Chen, James Smedley, Duolao Wang, Brian Faragher, Richard N Price, Feiko O ter Kuile	10.1016/ S1473-3099(19)30156-2	2019	Indonesia	randomised controlled superiority trial	No	Cluster	Two islands in eastern Indonesia: Sumba island and Papua island	co-endemic for both P.falciparum and P.vivax. Sumba: low transmission Papua: moderate year-round transmission	Pregnant women who presented at the antenatal clinic between GW 16-30 excluding high-risk pregnancy, severe malaria upon presentation, history of antimalarial treatment at previous month, HIV +, family history of cardiac condition. All received LLIN.	1598	0		1598	1598	0.842303	0.834895	0.850806	3	34 weeks	42 weeks	RDT (First Response Malaria Ag pLDH–HRP2 Combo [I16FRC30]; Premier Medical Corporation, Nani Daman, India)	dihydroartemisinin (4 mg/kg per day) and piperaquine (18 mg/kg per day) (in 40 mg/320 mg tablets; Eurartesim, Sigma-Tau, Rome, Italy), Participants with a history of dihydroartemisinin– piperaquine intake in the previous 4 weeks received quinine–clindamycin (10 mg/kg twice daily for 7 days).	monthly screening and treatment during pregnancy	Single test-and-treat at the first antenatal visit	Adjusted RR - Maternal haemoglobin <9 g/dL at delivery	ITT	0.95	0.73	1.23	0.69		0.13	0.14699999999999999	Y	7
Efficacy and safety of intermittent preventive treatment and intermittent screening and treatment versus single screening and reatment with dihydroartemisinin–piperaquine for the control of malaria in pregnancy in Indonesia: a cluster-randomised, open-label, superiority trial	Rukhsana Ahmed, Jeanne R Poespoprodjo, Din Syafruddin, Carole Khairallah, Cheryl Pace, Theda Lukito, Sylvia S Maratina, Puji B S Asih, Maria A Santana-Morales, Emily R Adams, Vera T Unwin, Christopher T Williams, Tao Chen, James Smedley, Duolao Wang, Brian Faragher, Richard N Price, Feiko O ter Kuile	10.1016/ S1473-3099(19)30156-2	2019	Indonesia	randomised controlled superiority trial	No	Cluster	Two islands in eastern Indonesia: Sumba island and Papua island	co-endemic for both P.falciparum and P.vivax. Sumba: low transmission Papua: moderate year-round transmission	Pregnant women who presented at the antenatal clinic between GW 16-30 excluding high-risk pregnancy, severe malaria upon presentation, history of antimalarial treatment at previous month, HIV +, family history of cardiac condition. All received LLIN.	1598	0		1598	1598	0.842303	0.834895	0.850806	3	34 weeks	42 weeks	RDT (First Response Malaria Ag pLDH–HRP2 Combo [I16FRC30]; Premier Medical Corporation, Nani Daman, India)	dihydroartemisinin (4 mg/kg per day) and piperaquine (18 mg/kg per day) (in 40 mg/320 mg tablets; Eurartesim, Sigma-Tau, Rome, Italy), Participants with a history of dihydroartemisinin– piperaquine intake in the previous 4 weeks received quinine–clindamycin (10 mg/kg twice daily for 7 days).	monthly screening and treatment during pregnancy	Single test-and-treat at the first antenatal visit	Adjusted RR - Adverse pregnancy outcome	ITT	1.01	0.83	1.25	0.89		0.214	0.22800000000000001	Y	7
Efficacy and safety of intermittent preventive treatment and intermittent screening and treatment versus single screening and reatment with dihydroartemisinin–piperaquine for the control of malaria in pregnancy in Indonesia: a cluster-randomised, open-label, superiority trial	Rukhsana Ahmed, Jeanne R Poespoprodjo, Din Syafruddin, Carole Khairallah, Cheryl Pace, Theda Lukito, Sylvia S Maratina, Puji B S Asih, Maria A Santana-Morales, Emily R Adams, Vera T Unwin, Christopher T Williams, Tao Chen, James Smedley, Duolao Wang, Brian Faragher, Richard N Price, Feiko O ter Kuile	10.1016/ S1473-3099(19)30156-2	2019	Indonesia	randomised controlled superiority trial	No	Cluster	Two islands in eastern Indonesia: Sumba island and Papua island	co-endemic for both P.falciparum and P.vivax. Sumba: low transmission Papua: moderate year-round transmission	Pregnant women who presented at the antenatal clinic between GW 16-30 excluding high-risk pregnancy, severe malaria upon presentation, history of antimalarial treatment at previous month, HIV +, family history of cardiac condition. All received LLIN.	1535	0		1535	1535	0.808469	0.834895	0.790015	3	34 weeks	42 weeks	RDT (First Response Malaria Ag pLDH–HRP2 Combo [I16FRC30]; Premier Medical Corporation, Nani Daman, India)	dihydroartemisinin (4 mg/kg per day) and piperaquine (18 mg/kg per day) (in 40 mg/320 mg tablets; Eurartesim, Sigma-Tau, Rome, Italy), Participants with a history of dihydroartemisinin– piperaquine intake in the previous 4 weeks received quinine–clindamycin (10 mg/kg twice daily for 7 days).	monthly screening and treatment during pregnancy	monthly administration of treatment regimen without screening (IPT)	Adjusted RR - Maternal peripheral or placental plasmodium infection at delivery (primary outcome)	ITT	1.13636	0.847458	1.53846	0.38		0.11799999999999999	0.11600000000000001	Y	7
Efficacy and safety of intermittent preventive treatment and intermittent screening and treatment versus single screening and reatment with dihydroartemisinin–piperaquine for the control of malaria in pregnancy in Indonesia: a cluster-randomised, open-label, superiority trial	Rukhsana Ahmed, Jeanne R Poespoprodjo, Din Syafruddin, Carole Khairallah, Cheryl Pace, Theda Lukito, Sylvia S Maratina, Puji B S Asih, Maria A Santana-Morales, Emily R Adams, Vera T Unwin, Christopher T Williams, Tao Chen, James Smedley, Duolao Wang, Brian Faragher, Richard N Price, Feiko O ter Kuile	10.1016/ S1473-3099(19)30156-2	2019	Indonesia	randomised controlled superiority trial	No	Cluster	Two islands in eastern Indonesia: Sumba island and Papua island	co-endemic for both P.falciparum and P.vivax. Sumba: low transmission Papua: moderate year-round transmission	Pregnant women who presented at the antenatal clinic between GW 16-30 excluding high-risk pregnancy, severe malaria upon presentation, history of antimalarial treatment at previous month, HIV +, family history of cardiac condition. All received LLIN.	1535	0		1535	1535	0.808469	0.834895	0.790015	3	34 weeks	42 weeks	RDT (First Response Malaria Ag pLDH–HRP2 Combo [I16FRC30]; Premier Medical Corporation, Nani Daman, India)	dihydroartemisinin (4 mg/kg per day) and piperaquine (18 mg/kg per day) (in 40 mg/320 mg tablets; Eurartesim, Sigma-Tau, Rome, Italy), Participants with a history of dihydroartemisinin– piperaquine intake in the previous 4 weeks received quinine–clindamycin (10 mg/kg twice daily for 7 days).	monthly screening and treatment during pregnancy	monthly administration of treatment regimen without screening (IPT)	Adjusted RR - Maternal plasmodium infection during pregnancy† (cumulative risk)	ITT	1.88679	1.21951	2.94118	4.4000000000000003E-3		0.153	8.8999999999999996E-2	Y	7
Efficacy and safety of intermittent preventive treatment and intermittent screening and treatment versus single screening and reatment with dihydroartemisinin–piperaquine for the control of malaria in pregnancy in Indonesia: a cluster-randomised, open-label, superiority trial	Rukhsana Ahmed, Jeanne R Poespoprodjo, Din Syafruddin, Carole Khairallah, Cheryl Pace, Theda Lukito, Sylvia S Maratina, Puji B S Asih, Maria A Santana-Morales, Emily R Adams, Vera T Unwin, Christopher T Williams, Tao Chen, James Smedley, Duolao Wang, Brian Faragher, Richard N Price, Feiko O ter Kuile	10.1016/ S1473-3099(19)30156-2	2019	Indonesia	randomised controlled superiority trial	No	Cluster	Two islands in eastern Indonesia: Sumba island and Papua island	co-endemic for both P.falciparum and P.vivax. Sumba: low transmission Papua: moderate year-round transmission	Pregnant women who presented at the antenatal clinic between GW 16-30 excluding high-risk pregnancy, severe malaria upon presentation, history of antimalarial treatment at previous month, HIV +, family history of cardiac condition. All received LLIN.	1535	0		1535	1535	0.808469	0.834895	0.790015	3	34 weeks	42 weeks	RDT (First Response Malaria Ag pLDH–HRP2 Combo [I16FRC30]; Premier Medical Corporation, Nani Daman, India)	dihydroartemisinin (4 mg/kg per day) and piperaquine (18 mg/kg per day) (in 40 mg/320 mg tablets; Eurartesim, Sigma-Tau, Rome, Italy), Participants with a history of dihydroartemisinin– piperaquine intake in the previous 4 weeks received quinine–clindamycin (10 mg/kg twice daily for 7 days).	monthly screening and treatment during pregnancy	monthly administration of treatment regimen without screening (IPT)	Adjusted RR - Maternal clinical malaria during pregnancy (cumulative risk)	ITT	3.84615	0.847458	16.6667	0.08		0.01	3.0000000000000001E-3	Y	7
Efficacy and safety of intermittent preventive treatment and intermittent screening and treatment versus single screening and reatment with dihydroartemisinin–piperaquine for the control of malaria in pregnancy in Indonesia: a cluster-randomised, open-label, superiority trial	Rukhsana Ahmed, Jeanne R Poespoprodjo, Din Syafruddin, Carole Khairallah, Cheryl Pace, Theda Lukito, Sylvia S Maratina, Puji B S Asih, Maria A Santana-Morales, Emily R Adams, Vera T Unwin, Christopher T Williams, Tao Chen, James Smedley, Duolao Wang, Brian Faragher, Richard N Price, Feiko O ter Kuile	10.1016/ S1473-3099(19)30156-2	2019	Indonesia	randomised controlled superiority trial	No	Cluster	Two islands in eastern Indonesia: Sumba island and Papua island	co-endemic for both P.falciparum and P.vivax. Sumba: low transmission Papua: moderate year-round transmission	Pregnant women who presented at the antenatal clinic between GW 16-30 excluding high-risk pregnancy, severe malaria upon presentation, history of antimalarial treatment at previous month, HIV +, family history of cardiac condition. All received LLIN.	1535	0		1535	1535	0.808469	0.834895	0.790015	3	34 weeks	42 weeks	RDT (First Response Malaria Ag pLDH–HRP2 Combo [I16FRC30]; Premier Medical Corporation, Nani Daman, India)	dihydroartemisinin (4 mg/kg per day) and piperaquine (18 mg/kg per day) (in 40 mg/320 mg tablets; Eurartesim, Sigma-Tau, Rome, Italy), Participants with a history of dihydroartemisinin– piperaquine intake in the previous 4 weeks received quinine–clindamycin (10 mg/kg twice daily for 7 days).	monthly screening and treatment during pregnancy	monthly administration of treatment regimen without screening (IPT)	Adjusted RR - Maternal peripheral patent plasmodium infection at delivery	ITT	9.09091	1.33333	50	2.4E-2		1.6E-2	2E-3	Y	7
Efficacy and safety of intermittent preventive treatment and intermittent screening and treatment versus single screening and reatment with dihydroartemisinin–piperaquine for the control of malaria in pregnancy in Indonesia: a cluster-randomised, open-label, superiority trial	Rukhsana Ahmed, Jeanne R Poespoprodjo, Din Syafruddin, Carole Khairallah, Cheryl Pace, Theda Lukito, Sylvia S Maratina, Puji B S Asih, Maria A Santana-Morales, Emily R Adams, Vera T Unwin, Christopher T Williams, Tao Chen, James Smedley, Duolao Wang, Brian Faragher, Richard N Price, Feiko O ter Kuile	10.1016/ S1473-3099(19)30156-2	2019	Indonesia	randomised controlled superiority trial	No	Cluster	Two islands in eastern Indonesia: Sumba island and Papua island	co-endemic for both P.falciparum and P.vivax. Sumba: low transmission Papua: moderate year-round transmission	Pregnant women who presented at the antenatal clinic between GW 16-30 excluding high-risk pregnancy, severe malaria upon presentation, history of antimalarial treatment at previous month, HIV +, family history of cardiac condition. All received LLIN.	1535	0		1535	1535	0.808469	0.834895	0.790015	3	34 weeks	42 weeks	RDT (First Response Malaria Ag pLDH–HRP2 Combo [I16FRC30]; Premier Medical Corporation, Nani Daman, India)	dihydroartemisinin (4 mg/kg per day) and piperaquine (18 mg/kg per day) (in 40 mg/320 mg tablets; Eurartesim, Sigma-Tau, Rome, Italy), Participants with a history of dihydroartemisinin– piperaquine intake in the previous 4 weeks received quinine–clindamycin (10 mg/kg twice daily for 7 days).	monthly screening and treatment during pregnancy	monthly administration of treatment regimen without screening (IPT)	Adjusted RR - Maternal peripheral sub-patent plasmodium infection at delivery	ITT	0.970874	0.641026	1.47059	0.89		0.04	5.3999999999999999E-2	Y	7
Efficacy and safety of intermittent preventive treatment and intermittent screening and treatment versus single screening and reatment with dihydroartemisinin–piperaquine for the control of malaria in pregnancy in Indonesia: a cluster-randomised, open-label, superiority trial	Rukhsana Ahmed, Jeanne R Poespoprodjo, Din Syafruddin, Carole Khairallah, Cheryl Pace, Theda Lukito, Sylvia S Maratina, Puji B S Asih, Maria A Santana-Morales, Emily R Adams, Vera T Unwin, Christopher T Williams, Tao Chen, James Smedley, Duolao Wang, Brian Faragher, Richard N Price, Feiko O ter Kuile	10.1016/ S1473-3099(19)30156-2	2019	Indonesia	randomised controlled superiority trial	No	Cluster	Two islands in eastern Indonesia: Sumba island and Papua island	co-endemic for both P.falciparum and P.vivax. Sumba: low transmission Papua: moderate year-round transmission	Pregnant women who presented at the antenatal clinic between GW 16-30 excluding high-risk pregnancy, severe malaria upon presentation, history of antimalarial treatment at previous month, HIV +, family history of cardiac condition. All received LLIN.	1535	0		1535	1535	0.808469	0.834895	0.790015	3	34 weeks	42 weeks	RDT (First Response Malaria Ag pLDH–HRP2 Combo [I16FRC30]; Premier Medical Corporation, Nani Daman, India)	dihydroartemisinin (4 mg/kg per day) and piperaquine (18 mg/kg per day) (in 40 mg/320 mg tablets; Eurartesim, Sigma-Tau, Rome, Italy), Participants with a history of dihydroartemisinin– piperaquine intake in the previous 4 weeks received quinine–clindamycin (10 mg/kg twice daily for 7 days).	monthly screening and treatment during pregnancy	monthly administration of treatment regimen without screening (IPT)	Adjusted RR - Placental plasmodium infection	ITT	1.85185	1.33333	2.5641	2.0000000000000001E-4		0.13700000000000001	0.08	Y	7
Efficacy and safety of intermittent preventive treatment and intermittent screening and treatment versus single screening and reatment with dihydroartemisinin–piperaquine for the control of malaria in pregnancy in Indonesia: a cluster-randomised, open-label, superiority trial	Rukhsana Ahmed, Jeanne R Poespoprodjo, Din Syafruddin, Carole Khairallah, Cheryl Pace, Theda Lukito, Sylvia S Maratina, Puji B S Asih, Maria A Santana-Morales, Emily R Adams, Vera T Unwin, Christopher T Williams, Tao Chen, James Smedley, Duolao Wang, Brian Faragher, Richard N Price, Feiko O ter Kuile	10.1016/ S1473-3099(19)30156-2	2019	Indonesia	randomised controlled superiority trial	No	Cluster	Two islands in eastern Indonesia: Sumba island and Papua island	co-endemic for both P.falciparum and P.vivax. Sumba: low transmission Papua: moderate year-round transmission	Pregnant women who presented at the antenatal clinic between GW 16-30 excluding high-risk pregnancy, severe malaria upon presentation, history of antimalarial treatment at previous month, HIV +, family history of cardiac condition. All received LLIN.	1535	0		1535	1535	0.808469	0.834895	0.790015	3	34 weeks	42 weeks	RDT (First Response Malaria Ag pLDH–HRP2 Combo [I16FRC30]; Premier Medical Corporation, Nani Daman, India)	dihydroartemisinin (4 mg/kg per day) and piperaquine (18 mg/kg per day) (in 40 mg/320 mg tablets; Eurartesim, Sigma-Tau, Rome, Italy), Participants with a history of dihydroartemisinin– piperaquine intake in the previous 4 weeks received quinine–clindamycin (10 mg/kg twice daily for 7 days).	monthly screening and treatment during pregnancy	monthly administration of treatment regimen without screening (IPT)	Adjusted RR - Maternal haemoglobin <9 g/dL at delivery	ITT	1.17647	0.934579	1.49254	0.17		0.13	0.115	Y	7
Efficacy and safety of intermittent preventive treatment and intermittent screening and treatment versus single screening and reatment with dihydroartemisinin–piperaquine for the control of malaria in pregnancy in Indonesia: a cluster-randomised, open-label, superiority trial	Rukhsana Ahmed, Jeanne R Poespoprodjo, Din Syafruddin, Carole Khairallah, Cheryl Pace, Theda Lukito, Sylvia S Maratina, Puji B S Asih, Maria A Santana-Morales, Emily R Adams, Vera T Unwin, Christopher T Williams, Tao Chen, James Smedley, Duolao Wang, Brian Faragher, Richard N Price, Feiko O ter Kuile	10.1016/ S1473-3099(19)30156-2	2019	Indonesia	randomised controlled superiority trial	No	Cluster	Two islands in eastern Indonesia: Sumba island and Papua island	co-endemic for both P.falciparum and P.vivax. Sumba: low transmission Papua: moderate year-round transmission	Pregnant women who presented at the antenatal clinic between GW 16-30 excluding high-risk pregnancy, severe malaria upon presentation, history of antimalarial treatment at previous month, HIV +, family history of cardiac condition. All received LLIN.	1535	0		1535	1535	0.808469	0.834895	0.790015	3	34 weeks	42 weeks	RDT (First Response Malaria Ag pLDH–HRP2 Combo [I16FRC30]; Premier Medical Corporation, Nani Daman, India)	dihydroartemisinin (4 mg/kg per day) and piperaquine (18 mg/kg per day) (in 40 mg/320 mg tablets; Eurartesim, Sigma-Tau, Rome, Italy), Participants with a history of dihydroartemisinin– piperaquine intake in the previous 4 weeks received quinine–clindamycin (10 mg/kg twice daily for 7 days).	monthly screening and treatment during pregnancy	monthly administration of treatment regimen without screening (IPT)	Adjusted RR - Adverse pregnancy outcome	ITT	0.8	0.653595	0.970874	2.5000000000000001E-2		0.214	0.27300000000000002	Y	7
Efficacy and safety of intermittent preventive treatment and intermittent screening and treatment versus single screening and reatment with dihydroartemisinin–piperaquine for the control of malaria in pregnancy in Indonesia: a cluster-randomised, open-label, superiority trial	Rukhsana Ahmed, Jeanne R Poespoprodjo, Din Syafruddin, Carole Khairallah, Cheryl Pace, Theda Lukito, Sylvia S Maratina, Puji B S Asih, Maria A Santana-Morales, Emily R Adams, Vera T Unwin, Christopher T Williams, Tao Chen, James Smedley, Duolao Wang, Brian Faragher, Richard N Price, Feiko O ter Kuile	10.1016/ S1473-3099(19)30156-2	2019	Indonesia	randomised controlled superiority trial	No	Cluster	Two islands in eastern Indonesia: Sumba island and Papua island	co-endemic for both P.falciparum and P.vivax. Sumba: low transmission Papua: moderate year-round transmission	Pregnant women who presented at the antenatal clinic between GW 16-30 excluding high-risk pregnancy, severe malaria upon presentation, history of antimalarial treatment at previous month, HIV +, family history of cardiac condition. All received LLIN.	696	0		696	696	0.826149	0.793872	0.860534	3	34 weeks	42 weeks	RDT (First Response Malaria Ag pLDH–HRP2 Combo [I16FRC30]; Premier Medical Corporation, Nani Daman, India)	dihydroartemisinin (4 mg/kg per day) and piperaquine (18 mg/kg per day) (in 40 mg/320 mg tablets; Eurartesim, Sigma-Tau, Rome, Italy), Participants with a history of dihydroartemisinin– piperaquine intake in the previous 4 weeks received quinine–clindamycin (10 mg/kg twice daily for 7 days).	monthly screening and treatment during pregnancy	Single test-and-treat at the first antenatal visit	Adjusted RR - Maternal peripheral or placental plasmodium infection - Sumba (low transmission) at delivery (primary outcome)	ITT	0.44	0.23	0.82	0.01		7.0000000000000007E-2	0.16200000000000001	Y	7
Efficacy and safety of intermittent preventive treatment and intermittent screening and treatment versus single screening and reatment with dihydroartemisinin–piperaquine for the control of malaria in pregnancy in Indonesia: a cluster-randomised, open-label, superiority trial	Rukhsana Ahmed, Jeanne R Poespoprodjo, Din Syafruddin, Carole Khairallah, Cheryl Pace, Theda Lukito, Sylvia S Maratina, Puji B S Asih, Maria A Santana-Morales, Emily R Adams, Vera T Unwin, Christopher T Williams, Tao Chen, James Smedley, Duolao Wang, Brian Faragher, Richard N Price, Feiko O ter Kuile	10.1016/ S1473-3099(19)30156-2	2019	Indonesia	randomised controlled superiority trial	No	Cluster	Two islands in eastern Indonesia: Sumba island and Papua island	co-endemic for both P.falciparum and P.vivax. Sumba: low transmission Papua: moderate year-round transmission	Pregnant women who presented at the antenatal clinic between GW 16-30 excluding high-risk pregnancy, severe malaria upon presentation, history of antimalarial treatment at previous month, HIV +, family history of cardiac condition. All received LLIN.	652	0		652	652	0.829755	0.793872	0.87372	3	34 weeks	42 weeks	RDT (First Response Malaria Ag pLDH–HRP2 Combo [I16FRC30]; Premier Medical Corporation, Nani Daman, India)	dihydroartemisinin (4 mg/kg per day) and piperaquine (18 mg/kg per day) (in 40 mg/320 mg tablets; Eurartesim, Sigma-Tau, Rome, Italy), Participants with a history of dihydroartemisinin– piperaquine intake in the previous 4 weeks received quinine–clindamycin (10 mg/kg twice daily for 7 days).	monthly screening and treatment during pregnancy	Single test-and-treat at the first antenatal visit	Adjusted RR - Maternal plasmodium infection during pregnancy - Sumba (low transmission) (cumulative risk)	ITT	1.31	0.8	2.15	0.28000000000000003		0.13600000000000001	0.123	Y	7
Efficacy and safety of intermittent preventive treatment and intermittent screening and treatment versus single screening and reatment with dihydroartemisinin–piperaquine for the control of malaria in pregnancy in Indonesia: a cluster-randomised, open-label, superiority trial	Rukhsana Ahmed, Jeanne R Poespoprodjo, Din Syafruddin, Carole Khairallah, Cheryl Pace, Theda Lukito, Sylvia S Maratina, Puji B S Asih, Maria A Santana-Morales, Emily R Adams, Vera T Unwin, Christopher T Williams, Tao Chen, James Smedley, Duolao Wang, Brian Faragher, Richard N Price, Feiko O ter Kuile	10.1016/ S1473-3099(19)30156-2	2019	Indonesia	randomised controlled superiority trial	No	Cluster	Two islands in eastern Indonesia: Sumba island and Papua island	co-endemic for both P.falciparum and P.vivax. Sumba: low transmission Papua: moderate year-round transmission	Pregnant women who presented at the antenatal clinic between GW 16-30 excluding high-risk pregnancy, severe malaria upon presentation, history of antimalarial treatment at previous month, HIV +, family history of cardiac condition. All received LLIN.	696	0		696	696	0.826149	0.793872	0.860534	3	34 weeks	42 weeks	RDT (First Response Malaria Ag pLDH–HRP2 Combo [I16FRC30]; Premier Medical Corporation, Nani Daman, India)	dihydroartemisinin (4 mg/kg per day) and piperaquine (18 mg/kg per day) (in 40 mg/320 mg tablets; Eurartesim, Sigma-Tau, Rome, Italy), Participants with a history of dihydroartemisinin– piperaquine intake in the previous 4 weeks received quinine–clindamycin (10 mg/kg twice daily for 7 days).	monthly screening and treatment during pregnancy	Single test-and-treat at the first antenatal visit	Adjusted RR - Maternal clinical malaria during pregnancy - Sumba (low transmission) (cumulative risk)	ITT						6.0000000000000001E-3	0	Y	7
Efficacy and safety of intermittent preventive treatment and intermittent screening and treatment versus single screening and reatment with dihydroartemisinin–piperaquine for the control of malaria in pregnancy in Indonesia: a cluster-randomised, open-label, superiority trial	Rukhsana Ahmed, Jeanne R Poespoprodjo, Din Syafruddin, Carole Khairallah, Cheryl Pace, Theda Lukito, Sylvia S Maratina, Puji B S Asih, Maria A Santana-Morales, Emily R Adams, Vera T Unwin, Christopher T Williams, Tao Chen, James Smedley, Duolao Wang, Brian Faragher, Richard N Price, Feiko O ter Kuile	10.1016/ S1473-3099(19)30156-2	2019	Indonesia	randomised controlled superiority trial	No	Cluster	Two islands in eastern Indonesia: Sumba island and Papua island	co-endemic for both P.falciparum and P.vivax. Sumba: low transmission Papua: moderate year-round transmission	Pregnant women who presented at the antenatal clinic between GW 16-30 excluding high-risk pregnancy, severe malaria upon presentation, history of antimalarial treatment at previous month, HIV +, family history of cardiac condition. All received LLIN.	652	0		652	652	0.829755	0.793872	0.87372	3	34 weeks	42 weeks	RDT (First Response Malaria Ag pLDH–HRP2 Combo [I16FRC30]; Premier Medical Corporation, Nani Daman, India)	dihydroartemisinin (4 mg/kg per day) and piperaquine (18 mg/kg per day) (in 40 mg/320 mg tablets; Eurartesim, Sigma-Tau, Rome, Italy), Participants with a history of dihydroartemisinin– piperaquine intake in the previous 4 weeks received quinine–clindamycin (10 mg/kg twice daily for 7 days).	monthly screening and treatment during pregnancy	Single test-and-treat at the first antenatal visit	Adjusted RR - Maternal peripheral patent plasmodium infection - Sumba (low transmission) at delivery	ITT	1.01	0.07	15.17	0.99		4.0000000000000001E-3	4.0000000000000001E-3	Y	7
Efficacy and safety of intermittent preventive treatment and intermittent screening and treatment versus single screening and reatment with dihydroartemisinin–piperaquine for the control of malaria in pregnancy in Indonesia: a cluster-randomised, open-label, superiority trial	Rukhsana Ahmed, Jeanne R Poespoprodjo, Din Syafruddin, Carole Khairallah, Cheryl Pace, Theda Lukito, Sylvia S Maratina, Puji B S Asih, Maria A Santana-Morales, Emily R Adams, Vera T Unwin, Christopher T Williams, Tao Chen, James Smedley, Duolao Wang, Brian Faragher, Richard N Price, Feiko O ter Kuile	10.1016/ S1473-3099(19)30156-2	2019	Indonesia	randomised controlled superiority trial	No	Cluster	Two islands in eastern Indonesia: Sumba island and Papua island	co-endemic for both P.falciparum and P.vivax. Sumba: low transmission Papua: moderate year-round transmission	Pregnant women who presented at the antenatal clinic between GW 16-30 excluding high-risk pregnancy, severe malaria upon presentation, history of antimalarial treatment at previous month, HIV +, family history of cardiac condition. All received LLIN.	696	0		696	696	0.826149	0.793872	0.860534	3	34 weeks	42 weeks	RDT (First Response Malaria Ag pLDH–HRP2 Combo [I16FRC30]; Premier Medical Corporation, Nani Daman, India)	dihydroartemisinin (4 mg/kg per day) and piperaquine (18 mg/kg per day) (in 40 mg/320 mg tablets; Eurartesim, Sigma-Tau, Rome, Italy), Participants with a history of dihydroartemisinin– piperaquine intake in the previous 4 weeks received quinine–clindamycin (10 mg/kg twice daily for 7 days).	monthly screening and treatment during pregnancy	Single test-and-treat at the first antenatal visit	Adjusted RR - Maternal peripheral sub-patent plasmodium infection - Sumba (low transmission) at delivery	ITT	0.21	0.1	0.45	<0.0001		2.1000000000000001E-2	9.9000000000000005E-2	Y	7
Efficacy and safety of intermittent preventive treatment and intermittent screening and treatment versus single screening and reatment with dihydroartemisinin–piperaquine for the control of malaria in pregnancy in Indonesia: a cluster-randomised, open-label, superiority trial	Rukhsana Ahmed, Jeanne R Poespoprodjo, Din Syafruddin, Carole Khairallah, Cheryl Pace, Theda Lukito, Sylvia S Maratina, Puji B S Asih, Maria A Santana-Morales, Emily R Adams, Vera T Unwin, Christopher T Williams, Tao Chen, James Smedley, Duolao Wang, Brian Faragher, Richard N Price, Feiko O ter Kuile	10.1016/ S1473-3099(19)30156-2	2019	Indonesia	randomised controlled superiority trial	No	Cluster	Two islands in eastern Indonesia: Sumba island and Papua island	co-endemic for both P.falciparum and P.vivax. Sumba: low transmission Papua: moderate year-round transmission	Pregnant women who presented at the antenatal clinic between GW 16-30 excluding high-risk pregnancy, severe malaria upon presentation, history of antimalarial treatment at previous month, HIV +, family history of cardiac condition. All received LLIN.	652	0		652	652	0.829755	0.793872	0.87372	3	34 weeks	42 weeks	RDT (First Response Malaria Ag pLDH–HRP2 Combo [I16FRC30]; Premier Medical Corporation, Nani Daman, India)	dihydroartemisinin (4 mg/kg per day) and piperaquine (18 mg/kg per day) (in 40 mg/320 mg tablets; Eurartesim, Sigma-Tau, Rome, Italy), Participants with a history of dihydroartemisinin– piperaquine intake in the previous 4 weeks received quinine–clindamycin (10 mg/kg twice daily for 7 days).	monthly screening and treatment during pregnancy	Single test-and-treat at the first antenatal visit	Adjusted RR - Placental plasmodium infection - Sumba (low transmission)	ITT	0.85	0.46	1.55	0.59		5.7000000000000002E-2	7.0999999999999994E-2	Y	7
Efficacy and safety of intermittent preventive treatment and intermittent screening and treatment versus single screening and reatment with dihydroartemisinin–piperaquine for the control of malaria in pregnancy in Indonesia: a cluster-randomised, open-label, superiority trial	Rukhsana Ahmed, Jeanne R Poespoprodjo, Din Syafruddin, Carole Khairallah, Cheryl Pace, Theda Lukito, Sylvia S Maratina, Puji B S Asih, Maria A Santana-Morales, Emily R Adams, Vera T Unwin, Christopher T Williams, Tao Chen, James Smedley, Duolao Wang, Brian Faragher, Richard N Price, Feiko O ter Kuile	10.1016/ S1473-3099(19)30156-2	2019	Indonesia	randomised controlled superiority trial	No	Cluster	Two islands in eastern Indonesia: Sumba island and Papua island	co-endemic for both P.falciparum and P.vivax. Sumba: low transmission Papua: moderate year-round transmission	Pregnant women who presented at the antenatal clinic between GW 16-30 excluding high-risk pregnancy, severe malaria upon presentation, history of antimalarial treatment at previous month, HIV +, family history of cardiac condition. All received LLIN.	652	0		652	652	0.829755	0.793872	0.87372	3	34 weeks	42 weeks	RDT (First Response Malaria Ag pLDH–HRP2 Combo [I16FRC30]; Premier Medical Corporation, Nani Daman, India)	dihydroartemisinin (4 mg/kg per day) and piperaquine (18 mg/kg per day) (in 40 mg/320 mg tablets; Eurartesim, Sigma-Tau, Rome, Italy), Participants with a history of dihydroartemisinin– piperaquine intake in the previous 4 weeks received quinine–clindamycin (10 mg/kg twice daily for 7 days).	monthly screening and treatment during pregnancy	Single test-and-treat at the first antenatal visit	Adjusted RR - Adverse pregnancy outcome - Sumba (low transmission)	ITT	1.11	0.87	1.42	0.38		0.30199999999999999	0.25600000000000001	Y	7
Efficacy and safety of intermittent preventive treatment and intermittent screening and treatment versus single screening and reatment with dihydroartemisinin–piperaquine for the control of malaria in pregnancy in Indonesia: a cluster-randomised, open-label, superiority trial	Rukhsana Ahmed, Jeanne R Poespoprodjo, Din Syafruddin, Carole Khairallah, Cheryl Pace, Theda Lukito, Sylvia S Maratina, Puji B S Asih, Maria A Santana-Morales, Emily R Adams, Vera T Unwin, Christopher T Williams, Tao Chen, James Smedley, Duolao Wang, Brian Faragher, Richard N Price, Feiko O ter Kuile	10.1016/ S1473-3099(19)30156-2	2019	Indonesia	randomised controlled superiority trial	No	Cluster	Two islands in eastern Indonesia: Sumba island and Papua island	co-endemic for both P.falciparum and P.vivax. Sumba: low transmission Papua: moderate year-round transmission	Pregnant women who presented at the antenatal clinic between GW 16-30 excluding high-risk pregnancy, severe malaria upon presentation, history of antimalarial treatment at previous month, HIV +, family history of cardiac condition. All received LLIN.	696	0		696	696	0.826149	0.793872	0.860534	3	34 weeks	42 weeks	RDT (First Response Malaria Ag pLDH–HRP2 Combo [I16FRC30]; Premier Medical Corporation, Nani Daman, India)	dihydroartemisinin (4 mg/kg per day) and piperaquine (18 mg/kg per day) (in 40 mg/320 mg tablets; Eurartesim, Sigma-Tau, Rome, Italy), Participants with a history of dihydroartemisinin– piperaquine intake in the previous 4 weeks received quinine–clindamycin (10 mg/kg twice daily for 7 days).	monthly screening and treatment during pregnancy	monthly administration of treatment regimen without screening (IPT)	Adjusted RR - Maternal peripheral or placental plasmodium infection - Sumba (low transmission) at delivery (primary outcome)	ITT	0.60241	0.306748	1.19048	0.15		7.0000000000000007E-2	0.113	Y	7
Efficacy and safety of intermittent preventive treatment and intermittent screening and treatment versus single screening and reatment with dihydroartemisinin–piperaquine for the control of malaria in pregnancy in Indonesia: a cluster-randomised, open-label, superiority trial	Rukhsana Ahmed, Jeanne R Poespoprodjo, Din Syafruddin, Carole Khairallah, Cheryl Pace, Theda Lukito, Sylvia S Maratina, Puji B S Asih, Maria A Santana-Morales, Emily R Adams, Vera T Unwin, Christopher T Williams, Tao Chen, James Smedley, Duolao Wang, Brian Faragher, Richard N Price, Feiko O ter Kuile	10.1016/ S1473-3099(19)30156-2	2019	Indonesia	randomised controlled superiority trial	No	Cluster	Two islands in eastern Indonesia: Sumba island and Papua island	co-endemic for both P.falciparum and P.vivax. Sumba: low transmission Papua: moderate year-round transmission	Pregnant women who presented at the antenatal clinic between GW 16-30 excluding high-risk pregnancy, severe malaria upon presentation, history of antimalarial treatment at previous month, HIV +, family history of cardiac condition. All received LLIN.	652	0		652	652	0.829755	0.793872	0.87372	3	34 weeks	42 weeks	RDT (First Response Malaria Ag pLDH–HRP2 Combo [I16FRC30]; Premier Medical Corporation, Nani Daman, India)	dihydroartemisinin (4 mg/kg per day) and piperaquine (18 mg/kg per day) (in 40 mg/320 mg tablets; Eurartesim, Sigma-Tau, Rome, Italy), Participants with a history of dihydroartemisinin– piperaquine intake in the previous 4 weeks received quinine–clindamycin (10 mg/kg twice daily for 7 days).	monthly screening and treatment during pregnancy	monthly administration of treatment regimen without screening (IPT)	Adjusted RR - Maternal plasmodium infection during pregnancy - Sumba (low transmission) (cumulative risk)	ITT	1.20482	0.763359	1.92308	0.42		0.13600000000000001	0.13	Y	7
Efficacy and safety of intermittent preventive treatment and intermittent screening and treatment versus single screening and reatment with dihydroartemisinin–piperaquine for the control of malaria in pregnancy in Indonesia: a cluster-randomised, open-label, superiority trial	Rukhsana Ahmed, Jeanne R Poespoprodjo, Din Syafruddin, Carole Khairallah, Cheryl Pace, Theda Lukito, Sylvia S Maratina, Puji B S Asih, Maria A Santana-Morales, Emily R Adams, Vera T Unwin, Christopher T Williams, Tao Chen, James Smedley, Duolao Wang, Brian Faragher, Richard N Price, Feiko O ter Kuile	10.1016/ S1473-3099(19)30156-2	2019	Indonesia	randomised controlled superiority trial	No	Cluster	Two islands in eastern Indonesia: Sumba island and Papua island	co-endemic for both P.falciparum and P.vivax. Sumba: low transmission Papua: moderate year-round transmission	Pregnant women who presented at the antenatal clinic between GW 16-30 excluding high-risk pregnancy, severe malaria upon presentation, history of antimalarial treatment at previous month, HIV +, family history of cardiac condition. All received LLIN.	696	0		696	696	0.826149	0.793872	0.860534	3	34 weeks	42 weeks	RDT (First Response Malaria Ag pLDH–HRP2 Combo [I16FRC30]; Premier Medical Corporation, Nani Daman, India)	dihydroartemisinin (4 mg/kg per day) and piperaquine (18 mg/kg per day) (in 40 mg/320 mg tablets; Eurartesim, Sigma-Tau, Rome, Italy), Participants with a history of dihydroartemisinin– piperaquine intake in the previous 4 weeks received quinine–clindamycin (10 mg/kg twice daily for 7 days).	monthly screening and treatment during pregnancy	monthly administration of treatment regimen without screening (IPT)	Adjusted RR - Maternal clinical malaria during pregnancy - Sumba (low transmission) (cumulative risk)	ITT						6.0000000000000001E-3	0
Efficacy and safety of intermittent preventive treatment and intermittent screening and treatment versus single screening and reatment with dihydroartemisinin–piperaquine for the control of malaria in pregnancy in Indonesia: a cluster-randomised, open-label, superiority trial	Rukhsana Ahmed, Jeanne R Poespoprodjo, Din Syafruddin, Carole Khairallah, Cheryl Pace, Theda Lukito, Sylvia S Maratina, Puji B S Asih, Maria A Santana-Morales, Emily R Adams, Vera T Unwin, Christopher T Williams, Tao Chen, James Smedley, Duolao Wang, Brian Faragher, Richard N Price, Feiko O ter Kuile	10.1016/ S1473-3099(19)30156-2	2019	Indonesia	randomised controlled superiority trial	No	Cluster	Two islands in eastern Indonesia: Sumba island and Papua island	co-endemic for both P.falciparum and P.vivax. Sumba: low transmission Papua: moderate year-round transmission	Pregnant women who presented at the antenatal clinic between GW 16-30 excluding high-risk pregnancy, severe malaria upon presentation, history of antimalarial treatment at previous month, HIV +, family history of cardiac condition. All received LLIN.	652	0		652	652	0.829755	0.793872	0.87372	3	34 weeks	42 weeks	RDT (First Response Malaria Ag pLDH–HRP2 Combo [I16FRC30]; Premier Medical Corporation, Nani Daman, India)	dihydroartemisinin (4 mg/kg per day) and piperaquine (18 mg/kg per day) (in 40 mg/320 mg tablets; Eurartesim, Sigma-Tau, Rome, Italy), Participants with a history of dihydroartemisinin– piperaquine intake in the previous 4 weeks received quinine–clindamycin (10 mg/kg twice daily for 7 days).	monthly screening and treatment during pregnancy	monthly administration of treatment regimen without screening (IPT)	Adjusted RR - Maternal peripheral patent plasmodium infection - Sumba (low transmission) at delivery	ITT						4.0000000000000001E-3	0
Efficacy and safety of intermittent preventive treatment and intermittent screening and treatment versus single screening and reatment with dihydroartemisinin–piperaquine for the control of malaria in pregnancy in Indonesia: a cluster-randomised, open-label, superiority trial	Rukhsana Ahmed, Jeanne R Poespoprodjo, Din Syafruddin, Carole Khairallah, Cheryl Pace, Theda Lukito, Sylvia S Maratina, Puji B S Asih, Maria A Santana-Morales, Emily R Adams, Vera T Unwin, Christopher T Williams, Tao Chen, James Smedley, Duolao Wang, Brian Faragher, Richard N Price, Feiko O ter Kuile	10.1016/ S1473-3099(19)30156-2	2019	Indonesia	randomised controlled superiority trial	No	Cluster	Two islands in eastern Indonesia: Sumba island and Papua island	co-endemic for both P.falciparum and P.vivax. Sumba: low transmission Papua: moderate year-round transmission	Pregnant women who presented at the antenatal clinic between GW 16-30 excluding high-risk pregnancy, severe malaria upon presentation, history of antimalarial treatment at previous month, HIV +, family history of cardiac condition. All received LLIN.	696	0		696	696	0.826149	0.793872	0.860534	3	34 weeks	42 weeks	RDT (First Response Malaria Ag pLDH–HRP2 Combo [I16FRC30]; Premier Medical Corporation, Nani Daman, India)	dihydroartemisinin (4 mg/kg per day) and piperaquine (18 mg/kg per day) (in 40 mg/320 mg tablets; Eurartesim, Sigma-Tau, Rome, Italy), Participants with a history of dihydroartemisinin– piperaquine intake in the previous 4 weeks received quinine–clindamycin (10 mg/kg twice daily for 7 days).	monthly screening and treatment during pregnancy	monthly administration of treatment regimen without screening (IPT)	Adjusted RR - Maternal peripheral sub-patent plasmodium infection - Sumba (low transmission) at delivery	ITT	0.30303	0.118624	0.775194	1.2999999999999999E-2		2.1000000000000001E-2	6.7000000000000004E-2	Y	7
Efficacy and safety of intermittent preventive treatment and intermittent screening and treatment versus single screening and reatment with dihydroartemisinin–piperaquine for the control of malaria in pregnancy in Indonesia: a cluster-randomised, open-label, superiority trial	Rukhsana Ahmed, Jeanne R Poespoprodjo, Din Syafruddin, Carole Khairallah, Cheryl Pace, Theda Lukito, Sylvia S Maratina, Puji B S Asih, Maria A Santana-Morales, Emily R Adams, Vera T Unwin, Christopher T Williams, Tao Chen, James Smedley, Duolao Wang, Brian Faragher, Richard N Price, Feiko O ter Kuile	10.1016/ S1473-3099(19)30156-2	2019	Indonesia	randomised controlled superiority trial	No	Cluster	Two islands in eastern Indonesia: Sumba island and Papua island	co-endemic for both P.falciparum and P.vivax. Sumba: low transmission Papua: moderate year-round transmission	Pregnant women who presented at the antenatal clinic between GW 16-30 excluding high-risk pregnancy, severe malaria upon presentation, history of antimalarial treatment at previous month, HIV +, family history of cardiac condition. All received LLIN.	652	0		652	652	0.829755	0.793872	0.87372	3	34 weeks	42 weeks	RDT (First Response Malaria Ag pLDH–HRP2 Combo [I16FRC30]; Premier Medical Corporation, Nani Daman, India)	dihydroartemisinin (4 mg/kg per day) and piperaquine (18 mg/kg per day) (in 40 mg/320 mg tablets; Eurartesim, Sigma-Tau, Rome, Italy), Participants with a history of dihydroartemisinin– piperaquine intake in the previous 4 weeks received quinine–clindamycin (10 mg/kg twice daily for 7 days).	monthly screening and treatment during pregnancy	monthly administration of treatment regimen without screening (IPT)	Adjusted RR - Placental plasmodium infection - Sumba (low transmission)	ITT	0.900901	0.49505	1.63934	0.72		5.7000000000000002E-2	0.06	Y	7
Efficacy and safety of intermittent preventive treatment and intermittent screening and treatment versus single screening and reatment with dihydroartemisinin–piperaquine for the control of malaria in pregnancy in Indonesia: a cluster-randomised, open-label, superiority trial	Rukhsana Ahmed, Jeanne R Poespoprodjo, Din Syafruddin, Carole Khairallah, Cheryl Pace, Theda Lukito, Sylvia S Maratina, Puji B S Asih, Maria A Santana-Morales, Emily R Adams, Vera T Unwin, Christopher T Williams, Tao Chen, James Smedley, Duolao Wang, Brian Faragher, Richard N Price, Feiko O ter Kuile	10.1016/ S1473-3099(19)30156-2	2019	Indonesia	randomised controlled superiority trial	No	Cluster	Two islands in eastern Indonesia: Sumba island and Papua island	co-endemic for both P.falciparum and P.vivax. Sumba: low transmission Papua: moderate year-round transmission	Pregnant women who presented at the antenatal clinic between GW 16-30 excluding high-risk pregnancy, severe malaria upon presentation, history of antimalarial treatment at previous month, HIV +, family history of cardiac condition. All received LLIN.	652	0		652	652	0.829755	0.793872	0.87372	3	34 weeks	42 weeks	RDT (First Response Malaria Ag pLDH–HRP2 Combo [I16FRC30]; Premier Medical Corporation, Nani Daman, India)	dihydroartemisinin (4 mg/kg per day) and piperaquine (18 mg/kg per day) (in 40 mg/320 mg tablets; Eurartesim, Sigma-Tau, Rome, Italy), Participants with a history of dihydroartemisinin– piperaquine intake in the previous 4 weeks received quinine–clindamycin (10 mg/kg twice daily for 7 days).	monthly screening and treatment during pregnancy	monthly administration of treatment regimen without screening (IPT)	Adjusted RR - Adverse pregnancy outcome - Sumba (low transmission)	ITT	0.769231	0.598802	0.980392	3.5000000000000003E-2		0.30199999999999999	0.36399999999999999	Y	7
Efficacy and safety of intermittent preventive treatment and intermittent screening and treatment versus single screening and reatment with dihydroartemisinin–piperaquine for the control of malaria in pregnancy in Indonesia: a cluster-randomised, open-label, superiority trial	Rukhsana Ahmed, Jeanne R Poespoprodjo, Din Syafruddin, Carole Khairallah, Cheryl Pace, Theda Lukito, Sylvia S Maratina, Puji B S Asih, Maria A Santana-Morales, Emily R Adams, Vera T Unwin, Christopher T Williams, Tao Chen, James Smedley, Duolao Wang, Brian Faragher, Richard N Price, Feiko O ter Kuile	10.1016/ S1473-3099(19)30156-2	2019	Indonesia	randomised controlled superiority trial	No	Cluster	Two islands in eastern Indonesia: Sumba island and Papua island	co-endemic for both P.falciparum and P.vivax. Sumba: low transmission Papua: moderate year-round transmission	Pregnant women who presented at the antenatal clinic between GW 16-30 excluding high-risk pregnancy, severe malaria upon presentation, history of antimalarial treatment at previous month, HIV +, family history of cardiac condition. All received LLIN.	902	0		902	902	0.854767	0.864646	0.842752	3	34 weeks	42 weeks	RDT (First Response Malaria Ag pLDH–HRP2 Combo [I16FRC30]; Premier Medical Corporation, Nani Daman, India)	dihydroartemisinin (4 mg/kg per day) and piperaquine (18 mg/kg per day) (in 40 mg/320 mg tablets; Eurartesim, Sigma-Tau, Rome, Italy), Participants with a history of dihydroartemisinin– piperaquine intake in the previous 4 weeks received quinine–clindamycin (10 mg/kg twice daily for 7 days).	monthly screening and treatment during pregnancy	Single test-and-treat at the first antenatal visit	Adjusted RR - Maternal peripheral or placental plasmodium infection - Papua (moderate perennial transmission) at delivery (primary outcome)	ITT	0.85	0.65	1.11	0.23		0.15	0.23599999999999999	Y	7
Efficacy and safety of intermittent preventive treatment and intermittent screening and treatment versus single screening and reatment with dihydroartemisinin–piperaquine for the control of malaria in pregnancy in Indonesia: a cluster-randomised, open-label, superiority trial	Rukhsana Ahmed, Jeanne R Poespoprodjo, Din Syafruddin, Carole Khairallah, Cheryl Pace, Theda Lukito, Sylvia S Maratina, Puji B S Asih, Maria A Santana-Morales, Emily R Adams, Vera T Unwin, Christopher T Williams, Tao Chen, James Smedley, Duolao Wang, Brian Faragher, Richard N Price, Feiko O ter Kuile	10.1016/ S1473-3099(19)30156-2	2019	Indonesia	randomised controlled superiority trial	No	Cluster	Two islands in eastern Indonesia: Sumba island and Papua island	co-endemic for both P.falciparum and P.vivax. Sumba: low transmission Papua: moderate year-round transmission	Pregnant women who presented at the antenatal clinic between GW 16-30 excluding high-risk pregnancy, severe malaria upon presentation, history of antimalarial treatment at previous month, HIV +, family history of cardiac condition. All received LLIN.	883	0		883	883	0.797118	0.864646	0.701031	3	34 weeks	42 weeks	RDT (First Response Malaria Ag pLDH–HRP2 Combo [I16FRC30]; Premier Medical Corporation, Nani Daman, India)	dihydroartemisinin (4 mg/kg per day) and piperaquine (18 mg/kg per day) (in 40 mg/320 mg tablets; Eurartesim, Sigma-Tau, Rome, Italy), Participants with a history of dihydroartemisinin– piperaquine intake in the previous 4 weeks received quinine–clindamycin (10 mg/kg twice daily for 7 days).	monthly screening and treatment during pregnancy	Single test-and-treat at the first antenatal visit	Adjusted RR - Maternal plasmodium infection during pregnancy- Papua (moderate perennial transmission) (cumulative risk)	ITT	0.67	0.41	1.09	0.1		0.16500000000000001	0.219	Y	7
Efficacy and safety of intermittent preventive treatment and intermittent screening and treatment versus single screening and reatment with dihydroartemisinin–piperaquine for the control of malaria in pregnancy in Indonesia: a cluster-randomised, open-label, superiority trial	Rukhsana Ahmed, Jeanne R Poespoprodjo, Din Syafruddin, Carole Khairallah, Cheryl Pace, Theda Lukito, Sylvia S Maratina, Puji B S Asih, Maria A Santana-Morales, Emily R Adams, Vera T Unwin, Christopher T Williams, Tao Chen, James Smedley, Duolao Wang, Brian Faragher, Richard N Price, Feiko O ter Kuile	10.1016/ S1473-3099(19)30156-2	2019	Indonesia	randomised controlled superiority trial	No	Cluster	Two islands in eastern Indonesia: Sumba island and Papua island	co-endemic for both P.falciparum and P.vivax. Sumba: low transmission Papua: moderate year-round transmission	Pregnant women who presented at the antenatal clinic between GW 16-30 excluding high-risk pregnancy, severe malaria upon presentation, history of antimalarial treatment at previous month, HIV +, family history of cardiac condition. All received LLIN.	902	0		902	902	0.854767	0.864646	0.842752	3	34 weeks	42 weeks	RDT (First Response Malaria Ag pLDH–HRP2 Combo [I16FRC30]; Premier Medical Corporation, Nani Daman, India)	dihydroartemisinin (4 mg/kg per day) and piperaquine (18 mg/kg per day) (in 40 mg/320 mg tablets; Eurartesim, Sigma-Tau, Rome, Italy), Participants with a history of dihydroartemisinin– piperaquine intake in the previous 4 weeks received quinine–clindamycin (10 mg/kg twice daily for 7 days).	monthly screening and treatment during pregnancy	Single test-and-treat at the first antenatal visit	Adjusted RR - Maternal clinical malaria during pregnancy - Papua (moderate perennial transmission) (cumulative risk)	ITT	0.39	0.18	0.88	2.3E-2		1.2999999999999999E-2	3.6999999999999998E-2	Y	7
Efficacy and safety of intermittent preventive treatment and intermittent screening and treatment versus single screening and reatment with dihydroartemisinin–piperaquine for the control of malaria in pregnancy in Indonesia: a cluster-randomised, open-label, superiority trial	Rukhsana Ahmed, Jeanne R Poespoprodjo, Din Syafruddin, Carole Khairallah, Cheryl Pace, Theda Lukito, Sylvia S Maratina, Puji B S Asih, Maria A Santana-Morales, Emily R Adams, Vera T Unwin, Christopher T Williams, Tao Chen, James Smedley, Duolao Wang, Brian Faragher, Richard N Price, Feiko O ter Kuile	10.1016/ S1473-3099(19)30156-2	2019	Indonesia	randomised controlled superiority trial	No	Cluster	Two islands in eastern Indonesia: Sumba island and Papua island	co-endemic for both P.falciparum and P.vivax. Sumba: low transmission Papua: moderate year-round transmission	Pregnant women who presented at the antenatal clinic between GW 16-30 excluding high-risk pregnancy, severe malaria upon presentation, history of antimalarial treatment at previous month, HIV +, family history of cardiac condition. All received LLIN.	883	0		883	883	0.797118	0.864646	0.701031	3	34 weeks	42 weeks	RDT (First Response Malaria Ag pLDH–HRP2 Combo [I16FRC30]; Premier Medical Corporation, Nani Daman, India)	dihydroartemisinin (4 mg/kg per day) and piperaquine (18 mg/kg per day) (in 40 mg/320 mg tablets; Eurartesim, Sigma-Tau, Rome, Italy), Participants with a history of dihydroartemisinin– piperaquine intake in the previous 4 weeks received quinine–clindamycin (10 mg/kg twice daily for 7 days).	monthly screening and treatment during pregnancy	Single test-and-treat at the first antenatal visit	Adjusted RR - Maternal peripheral patent plasmodium infection - Papua (moderate perennial transmission) at delivery	ITT	0.66	0.33	1.29	0.22		2.3E-2	3.7999999999999999E-2	Y	7
Efficacy and safety of intermittent preventive treatment and intermittent screening and treatment versus single screening and reatment with dihydroartemisinin–piperaquine for the control of malaria in pregnancy in Indonesia: a cluster-randomised, open-label, superiority trial	Rukhsana Ahmed, Jeanne R Poespoprodjo, Din Syafruddin, Carole Khairallah, Cheryl Pace, Theda Lukito, Sylvia S Maratina, Puji B S Asih, Maria A Santana-Morales, Emily R Adams, Vera T Unwin, Christopher T Williams, Tao Chen, James Smedley, Duolao Wang, Brian Faragher, Richard N Price, Feiko O ter Kuile	10.1016/ S1473-3099(19)30156-2	2019	Indonesia	randomised controlled superiority trial	No	Cluster	Two islands in eastern Indonesia: Sumba island and Papua island	co-endemic for both P.falciparum and P.vivax. Sumba: low transmission Papua: moderate year-round transmission	Pregnant women who presented at the antenatal clinic between GW 16-30 excluding high-risk pregnancy, severe malaria upon presentation, history of antimalarial treatment at previous month, HIV +, family history of cardiac condition. All received LLIN.	902	0		902	902	0.854767	0.864646	0.842752	3	34 weeks	42 weeks	RDT (First Response Malaria Ag pLDH–HRP2 Combo [I16FRC30]; Premier Medical Corporation, Nani Daman, India)	dihydroartemisinin (4 mg/kg per day) and piperaquine (18 mg/kg per day) (in 40 mg/320 mg tablets; Eurartesim, Sigma-Tau, Rome, Italy), Participants with a history of dihydroartemisinin– piperaquine intake in the previous 4 weeks received quinine–clindamycin (10 mg/kg twice daily for 7 days).	monthly screening and treatment during pregnancy	Single test-and-treat at the first antenatal visit	Adjusted RR - Maternal peripheral sub-patent plasmodium infection - Papua (moderate perennial transmission) at delivery	ITT	1.02	0.67	1.54	0.94		5.1999999999999998E-2	8.2000000000000003E-2	Y	7
Efficacy and safety of intermittent preventive treatment and intermittent screening and treatment versus single screening and reatment with dihydroartemisinin–piperaquine for the control of malaria in pregnancy in Indonesia: a cluster-randomised, open-label, superiority trial	Rukhsana Ahmed, Jeanne R Poespoprodjo, Din Syafruddin, Carole Khairallah, Cheryl Pace, Theda Lukito, Sylvia S Maratina, Puji B S Asih, Maria A Santana-Morales, Emily R Adams, Vera T Unwin, Christopher T Williams, Tao Chen, James Smedley, Duolao Wang, Brian Faragher, Richard N Price, Feiko O ter Kuile	10.1016/ S1473-3099(19)30156-2	2019	Indonesia	randomised controlled superiority trial	No	Cluster	Two islands in eastern Indonesia: Sumba island and Papua island	co-endemic for both P.falciparum and P.vivax. Sumba: low transmission Papua: moderate year-round transmission	Pregnant women who presented at the antenatal clinic between GW 16-30 excluding high-risk pregnancy, severe malaria upon presentation, history of antimalarial treatment at previous month, HIV +, family history of cardiac condition. All received LLIN.	883	0		883	883	0.797118	0.864646	0.701031	3	34 weeks	42 weeks	RDT (First Response Malaria Ag pLDH–HRP2 Combo [I16FRC30]; Premier Medical Corporation, Nani Daman, India)	dihydroartemisinin (4 mg/kg per day) and piperaquine (18 mg/kg per day) (in 40 mg/320 mg tablets; Eurartesim, Sigma-Tau, Rome, Italy), Participants with a history of dihydroartemisinin– piperaquine intake in the previous 4 weeks received quinine–clindamycin (10 mg/kg twice daily for 7 days).	monthly screening and treatment during pregnancy	Single test-and-treat at the first antenatal visit	Adjusted RR - Placental plasmodium infection - Papua (moderate perennial transmission)	ITT	0.9	0.7	1.14	0.37		0.19	0.22900000000000001	Y	7
Efficacy and safety of intermittent preventive treatment and intermittent screening and treatment versus single screening and reatment with dihydroartemisinin–piperaquine for the control of malaria in pregnancy in Indonesia: a cluster-randomised, open-label, superiority trial	Rukhsana Ahmed, Jeanne R Poespoprodjo, Din Syafruddin, Carole Khairallah, Cheryl Pace, Theda Lukito, Sylvia S Maratina, Puji B S Asih, Maria A Santana-Morales, Emily R Adams, Vera T Unwin, Christopher T Williams, Tao Chen, James Smedley, Duolao Wang, Brian Faragher, Richard N Price, Feiko O ter Kuile	10.1016/ S1473-3099(19)30156-2	2019	Indonesia	randomised controlled superiority trial	No	Cluster	Two islands in eastern Indonesia: Sumba island and Papua island	co-endemic for both P.falciparum and P.vivax. Sumba: low transmission Papua: moderate year-round transmission	Pregnant women who presented at the antenatal clinic between GW 16-30 excluding high-risk pregnancy, severe malaria upon presentation, history of antimalarial treatment at previous month, HIV +, family history of cardiac condition. All received LLIN.	902	0		902	902	0.854767	0.864646	0.842752	3	34 weeks	42 weeks	RDT (First Response Malaria Ag pLDH–HRP2 Combo [I16FRC30]; Premier Medical Corporation, Nani Daman, India)	dihydroartemisinin (4 mg/kg per day) and piperaquine (18 mg/kg per day) (in 40 mg/320 mg tablets; Eurartesim, Sigma-Tau, Rome, Italy), Participants with a history of dihydroartemisinin– piperaquine intake in the previous 4 weeks received quinine–clindamycin (10 mg/kg twice daily for 7 days).	monthly screening and treatment during pregnancy	monthly administration of treatment regimen without screening (IPT)	Adjusted RR - Maternal peripheral or placental plasmodium infection - Papua (moderate perennial transmission) at delivery (primary outcome)	ITT	1.53846	1.0989	2.17391	1.2E-2		0.15	0.11799999999999999	Y	7
Efficacy and safety of intermittent preventive treatment and intermittent screening and treatment versus single screening and reatment with dihydroartemisinin–piperaquine for the control of malaria in pregnancy in Indonesia: a cluster-randomised, open-label, superiority trial	Rukhsana Ahmed, Jeanne R Poespoprodjo, Din Syafruddin, Carole Khairallah, Cheryl Pace, Theda Lukito, Sylvia S Maratina, Puji B S Asih, Maria A Santana-Morales, Emily R Adams, Vera T Unwin, Christopher T Williams, Tao Chen, James Smedley, Duolao Wang, Brian Faragher, Richard N Price, Feiko O ter Kuile	10.1016/ S1473-3099(19)30156-2	2019	Indonesia	randomised controlled superiority trial	No	Cluster	Two islands in eastern Indonesia: Sumba island and Papua island	co-endemic for both P.falciparum and P.vivax. Sumba: low transmission Papua: moderate year-round transmission	Pregnant women who presented at the antenatal clinic between GW 16-30 excluding high-risk pregnancy, severe malaria upon presentation, history of antimalarial treatment at previous month, HIV +, family history of cardiac condition. All received LLIN.	883	0		883	883	0.797118	0.864646	0.701031	3	34 weeks	42 weeks	RDT (First Response Malaria Ag pLDH–HRP2 Combo [I16FRC30]; Premier Medical Corporation, Nani Daman, India)	dihydroartemisinin (4 mg/kg per day) and piperaquine (18 mg/kg per day) (in 40 mg/320 mg tablets; Eurartesim, Sigma-Tau, Rome, Italy), Participants with a history of dihydroartemisinin– piperaquine intake in the previous 4 weeks received quinine–clindamycin (10 mg/kg twice daily for 7 days).	monthly screening and treatment during pregnancy	monthly administration of treatment regimen without screening (IPT)	Adjusted RR - Maternal plasmodium infection during pregnancy- Papua (moderate perennial transmission) (cumulative risk)	ITT	2.85714	1.81818	4.54545	<0.0001		0.16500000000000001	5.2999999999999999E-2	Y	7
Efficacy and safety of intermittent preventive treatment and intermittent screening and treatment versus single screening and reatment with dihydroartemisinin–piperaquine for the control of malaria in pregnancy in Indonesia: a cluster-randomised, open-label, superiority trial	Rukhsana Ahmed, Jeanne R Poespoprodjo, Din Syafruddin, Carole Khairallah, Cheryl Pace, Theda Lukito, Sylvia S Maratina, Puji B S Asih, Maria A Santana-Morales, Emily R Adams, Vera T Unwin, Christopher T Williams, Tao Chen, James Smedley, Duolao Wang, Brian Faragher, Richard N Price, Feiko O ter Kuile	10.1016/ S1473-3099(19)30156-2	2019	Indonesia	randomised controlled superiority trial	No	Cluster	Two islands in eastern Indonesia: Sumba island and Papua island	co-endemic for both P.falciparum and P.vivax. Sumba: low transmission Papua: moderate year-round transmission	Pregnant women who presented at the antenatal clinic between GW 16-30 excluding high-risk pregnancy, severe malaria upon presentation, history of antimalarial treatment at previous month, HIV +, family history of cardiac condition. All received LLIN.	902	0		902	902	0.854767	0.864646	0.842752	3	34 weeks	42 weeks	RDT (First Response Malaria Ag pLDH–HRP2 Combo [I16FRC30]; Premier Medical Corporation, Nani Daman, India)	dihydroartemisinin (4 mg/kg per day) and piperaquine (18 mg/kg per day) (in 40 mg/320 mg tablets; Eurartesim, Sigma-Tau, Rome, Italy), Participants with a history of dihydroartemisinin– piperaquine intake in the previous 4 weeks received quinine–clindamycin (10 mg/kg twice daily for 7 days).	monthly screening and treatment during pregnancy	monthly administration of treatment regimen without screening (IPT)	Adjusted RR - Maternal clinical malaria during pregnancy - Papua (moderate perennial transmission) (cumulative risk)	ITT	2.32558	0.502513	11.1111	0.28000000000000003		1.2999999999999999E-2	6.0000000000000001E-3	Y	7
Efficacy and safety of intermittent preventive treatment and intermittent screening and treatment versus single screening and reatment with dihydroartemisinin–piperaquine for the control of malaria in pregnancy in Indonesia: a cluster-randomised, open-label, superiority trial	Rukhsana Ahmed, Jeanne R Poespoprodjo, Din Syafruddin, Carole Khairallah, Cheryl Pace, Theda Lukito, Sylvia S Maratina, Puji B S Asih, Maria A Santana-Morales, Emily R Adams, Vera T Unwin, Christopher T Williams, Tao Chen, James Smedley, Duolao Wang, Brian Faragher, Richard N Price, Feiko O ter Kuile	10.1016/ S1473-3099(19)30156-2	2019	Indonesia	randomised controlled superiority trial	No	Cluster	Two islands in eastern Indonesia: Sumba island and Papua island	co-endemic for both P.falciparum and P.vivax. Sumba: low transmission Papua: moderate year-round transmission	Pregnant women who presented at the antenatal clinic between GW 16-30 excluding high-risk pregnancy, severe malaria upon presentation, history of antimalarial treatment at previous month, HIV +, family history of cardiac condition. All received LLIN.	883	0		883	883	0.797118	0.864646	0.701031	3	34 weeks	42 weeks	RDT (First Response Malaria Ag pLDH–HRP2 Combo [I16FRC30]; Premier Medical Corporation, Nani Daman, India)	dihydroartemisinin (4 mg/kg per day) and piperaquine (18 mg/kg per day) (in 40 mg/320 mg tablets; Eurartesim, Sigma-Tau, Rome, Italy), Participants with a history of dihydroartemisinin– piperaquine intake in the previous 4 weeks received quinine–clindamycin (10 mg/kg twice daily for 7 days).	monthly screening and treatment during pregnancy	monthly administration of treatment regimen without screening (IPT)	Adjusted RR - Maternal peripheral patent plasmodium infection - Papua (moderate perennial transmission) at delivery	ITT	7.14286	1.07527	50	4.2000000000000003E-2		2.3E-2	4.0000000000000001E-3	Y	7
Efficacy and safety of intermittent preventive treatment and intermittent screening and treatment versus single screening and reatment with dihydroartemisinin–piperaquine for the control of malaria in pregnancy in Indonesia: a cluster-randomised, open-label, superiority trial	Rukhsana Ahmed, Jeanne R Poespoprodjo, Din Syafruddin, Carole Khairallah, Cheryl Pace, Theda Lukito, Sylvia S Maratina, Puji B S Asih, Maria A Santana-Morales, Emily R Adams, Vera T Unwin, Christopher T Williams, Tao Chen, James Smedley, Duolao Wang, Brian Faragher, Richard N Price, Feiko O ter Kuile	10.1016/ S1473-3099(19)30156-2	2019	Indonesia	randomised controlled superiority trial	No	Cluster	Two islands in eastern Indonesia: Sumba island and Papua island	co-endemic for both P.falciparum and P.vivax. Sumba: low transmission Papua: moderate year-round transmission	Pregnant women who presented at the antenatal clinic between GW 16-30 excluding high-risk pregnancy, severe malaria upon presentation, history of antimalarial treatment at previous month, HIV +, family history of cardiac condition. All received LLIN.	902	0		902	902	0.854767	0.864646	0.842752	3	34 weeks	42 weeks	RDT (First Response Malaria Ag pLDH–HRP2 Combo [I16FRC30]; Premier Medical Corporation, Nani Daman, India)	dihydroartemisinin (4 mg/kg per day) and piperaquine (18 mg/kg per day) (in 40 mg/320 mg tablets; Eurartesim, Sigma-Tau, Rome, Italy), Participants with a history of dihydroartemisinin– piperaquine intake in the previous 4 weeks received quinine–clindamycin (10 mg/kg twice daily for 7 days).	monthly screening and treatment during pregnancy	monthly administration of treatment regimen without screening (IPT)	Adjusted RR - Maternal peripheral sub-patent plasmodium infection - Papua (moderate perennial transmission) at delivery	ITT	1.5625	0.943396	2.63158	0.08		5.1999999999999998E-2	4.1000000000000002E-2	Y	7
Efficacy and safety of intermittent preventive treatment and intermittent screening and treatment versus single screening and reatment with dihydroartemisinin–piperaquine for the control of malaria in pregnancy in Indonesia: a cluster-randomised, open-label, superiority trial	Rukhsana Ahmed, Jeanne R Poespoprodjo, Din Syafruddin, Carole Khairallah, Cheryl Pace, Theda Lukito, Sylvia S Maratina, Puji B S Asih, Maria A Santana-Morales, Emily R Adams, Vera T Unwin, Christopher T Williams, Tao Chen, James Smedley, Duolao Wang, Brian Faragher, Richard N Price, Feiko O ter Kuile	10.1016/ S1473-3099(19)30156-2	2019	Indonesia	randomised controlled superiority trial	No	Cluster	Two islands in eastern Indonesia: Sumba island and Papua island	co-endemic for both P.falciparum and P.vivax. Sumba: low transmission Papua: moderate year-round transmission	Pregnant women who presented at the antenatal clinic between GW 16-30 excluding high-risk pregnancy, severe malaria upon presentation, history of antimalarial treatment at previous month, HIV +, family history of cardiac condition. All received LLIN.	883	0		883	883	0.797118	0.864646	0.701031	3	34 weeks	42 weeks	RDT (First Response Malaria Ag pLDH–HRP2 Combo [I16FRC30]; Premier Medical Corporation, Nani Daman, India)	dihydroartemisinin (4 mg/kg per day) and piperaquine (18 mg/kg per day) (in 40 mg/320 mg tablets; Eurartesim, Sigma-Tau, Rome, Italy), Participants with a history of dihydroartemisinin– piperaquine intake in the previous 4 weeks received quinine–clindamycin (10 mg/kg twice daily for 7 days).	monthly screening and treatment during pregnancy	monthly administration of treatment regimen without screening (IPT)	Adjusted RR - Placental plasmodium infection - Papua (moderate perennial transmission)	ITT	2.04082	1.31579	3.125	1.2999999999999999E-3		0.19	0.1	Y	7
Efficacy and safety of intermittent preventive treatment and intermittent screening and treatment versus single screening and reatment with dihydroartemisinin–piperaquine for the control of malaria in pregnancy in Indonesia: a cluster-randomised, open-label, superiority trial	Rukhsana Ahmed, Jeanne R Poespoprodjo, Din Syafruddin, Carole Khairallah, Cheryl Pace, Theda Lukito, Sylvia S Maratina, Puji B S Asih, Maria A Santana-Morales, Emily R Adams, Vera T Unwin, Christopher T Williams, Tao Chen, James Smedley, Duolao Wang, Brian Faragher, Richard N Price, Feiko O ter Kuile	10.1016/ S1473-3099(19)30156-2	2019	Indonesia	randomised controlled superiority trial	No	Cluster	Two islands in eastern Indonesia: Sumba island and Papua island	co-endemic for both P.falciparum and P.vivax. Sumba: low transmission Papua: moderate year-round transmission	Pregnant women who presented at the antenatal clinic between GW 16-30 excluding high-risk pregnancy, severe malaria upon presentation, history of antimalarial treatment at previous month, HIV +, family history of cardiac condition. All received LLIN.	1598	0		1598	1598	0.842303	0.834895	0.850806	3	34 weeks	42 weeks	RDT (First Response Malaria Ag pLDH–HRP2 Combo [I16FRC30]; Premier Medical Corporation, Nani Daman, India)	dihydroartemisinin (4 mg/kg per day) and piperaquine (18 mg/kg per day) (in 40 mg/320 mg tablets; Eurartesim, Sigma-Tau, Rome, Italy), Participants with a history of dihydroartemisinin– piperaquine intake in the previous 4 weeks received quinine–clindamycin (10 mg/kg twice daily for 7 days).	monthly screening and treatment during pregnancy	Single test-and-treat at the first antenatal visit	Adjusted RR - Maternal peripheral or placental plasmodium infection at delivery (primary outcome)	PP	0.71	0.52	0.96	2.5000000000000001E-2		0.11799999999999999	0.19700000000000001	Y	7
Efficacy and safety of intermittent preventive treatment and intermittent screening and treatment versus single screening and reatment with dihydroartemisinin–piperaquine for the control of malaria in pregnancy in Indonesia: a cluster-randomised, open-label, superiority trial	Rukhsana Ahmed, Jeanne R Poespoprodjo, Din Syafruddin, Carole Khairallah, Cheryl Pace, Theda Lukito, Sylvia S Maratina, Puji B S Asih, Maria A Santana-Morales, Emily R Adams, Vera T Unwin, Christopher T Williams, Tao Chen, James Smedley, Duolao Wang, Brian Faragher, Richard N Price, Feiko O ter Kuile	10.1016/ S1473-3099(19)30156-2	2019	Indonesia	randomised controlled superiority trial	No	Cluster	Two islands in eastern Indonesia: Sumba island and Papua island	co-endemic for both P.falciparum and P.vivax. Sumba: low transmission Papua: moderate year-round transmission	Pregnant women who presented at the antenatal clinic between GW 16-30 excluding high-risk pregnancy, severe malaria upon presentation, history of antimalarial treatment at previous month, HIV +, family history of cardiac condition. All received LLIN.	1598	0		1598	1598	0.842303	0.834895	0.850806	3	34 weeks	42 weeks	RDT (First Response Malaria Ag pLDH–HRP2 Combo [I16FRC30]; Premier Medical Corporation, Nani Daman, India)	dihydroartemisinin (4 mg/kg per day) and piperaquine (18 mg/kg per day) (in 40 mg/320 mg tablets; Eurartesim, Sigma-Tau, Rome, Italy), Participants with a history of dihydroartemisinin– piperaquine intake in the previous 4 weeks received quinine–clindamycin (10 mg/kg twice daily for 7 days).	monthly screening and treatment during pregnancy	Single test-and-treat at the first antenatal visit	Adjusted RR - Maternal plasmodium infection during pregnancy† (cumulative risk)	PP	1.06	0.7	1.6	0.78		0.151	0.17599999999999999	Y	7
Efficacy and safety of intermittent preventive treatment and intermittent screening and treatment versus single screening and reatment with dihydroartemisinin–piperaquine for the control of malaria in pregnancy in Indonesia: a cluster-randomised, open-label, superiority trial	Rukhsana Ahmed, Jeanne R Poespoprodjo, Din Syafruddin, Carole Khairallah, Cheryl Pace, Theda Lukito, Sylvia S Maratina, Puji B S Asih, Maria A Santana-Morales, Emily R Adams, Vera T Unwin, Christopher T Williams, Tao Chen, James Smedley, Duolao Wang, Brian Faragher, Richard N Price, Feiko O ter Kuile	10.1016/ S1473-3099(19)30156-2	2019	Indonesia	randomised controlled superiority trial	No	Cluster	Two islands in eastern Indonesia: Sumba island and Papua island	co-endemic for both P.falciparum and P.vivax. Sumba: low transmission Papua: moderate year-round transmission	Pregnant women who presented at the antenatal clinic between GW 16-30 excluding high-risk pregnancy, severe malaria upon presentation, history of antimalarial treatment at previous month, HIV +, family history of cardiac condition. All received LLIN.	1598	0		1598	1598	0.842303	0.834895	0.850806	3	34 weeks	42 weeks	RDT (First Response Malaria Ag pLDH–HRP2 Combo [I16FRC30]; Premier Medical Corporation, Nani Daman, India)	dihydroartemisinin (4 mg/kg per day) and piperaquine (18 mg/kg per day) (in 40 mg/320 mg tablets; Eurartesim, Sigma-Tau, Rome, Italy), Participants with a history of dihydroartemisinin– piperaquine intake in the previous 4 weeks received quinine–clindamycin (10 mg/kg twice daily for 7 days).	monthly screening and treatment during pregnancy	Single test-and-treat at the first antenatal visit	Adjusted RR - Maternal clinical malaria during pregnancy (cumulative risk)	PP	0.73	0.28	1.91	0.52		1.0999999999999999E-2	1.7999999999999999E-2	Y	7
Efficacy and safety of intermittent preventive treatment and intermittent screening and treatment versus single screening and reatment with dihydroartemisinin–piperaquine for the control of malaria in pregnancy in Indonesia: a cluster-randomised, open-label, superiority trial	Rukhsana Ahmed, Jeanne R Poespoprodjo, Din Syafruddin, Carole Khairallah, Cheryl Pace, Theda Lukito, Sylvia S Maratina, Puji B S Asih, Maria A Santana-Morales, Emily R Adams, Vera T Unwin, Christopher T Williams, Tao Chen, James Smedley, Duolao Wang, Brian Faragher, Richard N Price, Feiko O ter Kuile	10.1016/ S1473-3099(19)30156-2	2019	Indonesia	randomised controlled superiority trial	No	Cluster	Two islands in eastern Indonesia: Sumba island and Papua island	co-endemic for both P.falciparum and P.vivax. Sumba: low transmission Papua: moderate year-round transmission	Pregnant women who presented at the antenatal clinic between GW 16-30 excluding high-risk pregnancy, severe malaria upon presentation, history of antimalarial treatment at previous month, HIV +, family history of cardiac condition. All received LLIN.	1598	0		1598	1598	0.842303	0.834895	0.850806	3	34 weeks	42 weeks	RDT (First Response Malaria Ag pLDH–HRP2 Combo [I16FRC30]; Premier Medical Corporation, Nani Daman, India)	dihydroartemisinin (4 mg/kg per day) and piperaquine (18 mg/kg per day) (in 40 mg/320 mg tablets; Eurartesim, Sigma-Tau, Rome, Italy), Participants with a history of dihydroartemisinin– piperaquine intake in the previous 4 weeks received quinine–clindamycin (10 mg/kg twice daily for 7 days).	monthly screening and treatment during pregnancy	Single test-and-treat at the first antenatal visit	Adjusted RR - Maternal peripheral patent plasmodium infection at delivery	PP	1.04	0.25	4.28	0.95		1.6E-2	1.7999999999999999E-2	Y	7
Efficacy and safety of intermittent preventive treatment and intermittent screening and treatment versus single screening and reatment with dihydroartemisinin–piperaquine for the control of malaria in pregnancy in Indonesia: a cluster-randomised, open-label, superiority trial	Rukhsana Ahmed, Jeanne R Poespoprodjo, Din Syafruddin, Carole Khairallah, Cheryl Pace, Theda Lukito, Sylvia S Maratina, Puji B S Asih, Maria A Santana-Morales, Emily R Adams, Vera T Unwin, Christopher T Williams, Tao Chen, James Smedley, Duolao Wang, Brian Faragher, Richard N Price, Feiko O ter Kuile	10.1016/ S1473-3099(19)30156-2	2019	Indonesia	randomised controlled superiority trial	No	Cluster	Two islands in eastern Indonesia: Sumba island and Papua island	co-endemic for both P.falciparum and P.vivax. Sumba: low transmission Papua: moderate year-round transmission	Pregnant women who presented at the antenatal clinic between GW 16-30 excluding high-risk pregnancy, severe malaria upon presentation, history of antimalarial treatment at previous month, HIV +, family history of cardiac condition. All received LLIN.	1598	0		1598	1598	0.842303	0.834895	0.850806	3	34 weeks	42 weeks	RDT (First Response Malaria Ag pLDH–HRP2 Combo [I16FRC30]; Premier Medical Corporation, Nani Daman, India)	dihydroartemisinin (4 mg/kg per day) and piperaquine (18 mg/kg per day) (in 40 mg/320 mg tablets; Eurartesim, Sigma-Tau, Rome, Italy), Participants with a history of dihydroartemisinin– piperaquine intake in the previous 4 weeks received quinine–clindamycin (10 mg/kg twice daily for 7 days).	monthly screening and treatment during pregnancy	Single test-and-treat at the first antenatal visit	Adjusted RR - Maternal peripheral sub-patent plasmodium infection at delivery	PP	0.68	0.41	1.12	0.13		3.1E-2	8.7999999999999995E-2	Y	7
Efficacy and safety of intermittent preventive treatment and intermittent screening and treatment versus single screening and reatment with dihydroartemisinin–piperaquine for the control of malaria in pregnancy in Indonesia: a cluster-randomised, open-label, superiority trial	Rukhsana Ahmed, Jeanne R Poespoprodjo, Din Syafruddin, Carole Khairallah, Cheryl Pace, Theda Lukito, Sylvia S Maratina, Puji B S Asih, Maria A Santana-Morales, Emily R Adams, Vera T Unwin, Christopher T Williams, Tao Chen, James Smedley, Duolao Wang, Brian Faragher, Richard N Price, Feiko O ter Kuile	10.1016/ S1473-3099(19)30156-2	2019	Indonesia	randomised controlled superiority trial	No	Cluster	Two islands in eastern Indonesia: Sumba island and Papua island	co-endemic for both P.falciparum and P.vivax. Sumba: low transmission Papua: moderate year-round transmission	Pregnant women who presented at the antenatal clinic between GW 16-30 excluding high-risk pregnancy, severe malaria upon presentation, history of antimalarial treatment at previous month, HIV +, family history of cardiac condition. All received LLIN.	1598	0		1598	1598	0.842303	0.834895	0.850806	3	34 weeks	42 weeks	RDT (First Response Malaria Ag pLDH–HRP2 Combo [I16FRC30]; Premier Medical Corporation, Nani Daman, India)	dihydroartemisinin (4 mg/kg per day) and piperaquine (18 mg/kg per day) (in 40 mg/320 mg tablets; Eurartesim, Sigma-Tau, Rome, Italy), Participants with a history of dihydroartemisinin– piperaquine intake in the previous 4 weeks received quinine–clindamycin (10 mg/kg twice daily for 7 days).	monthly screening and treatment during pregnancy	Single test-and-treat at the first antenatal visit	Adjusted RR - Placental plasmodium infection	PP	0.85	0.67	1.08	0.18		0.124	0.14699999999999999	Y	7
Efficacy and safety of intermittent preventive treatment and intermittent screening and treatment versus single screening and reatment with dihydroartemisinin–piperaquine for the control of malaria in pregnancy in Indonesia: a cluster-randomised, open-label, superiority trial	Rukhsana Ahmed, Jeanne R Poespoprodjo, Din Syafruddin, Carole Khairallah, Cheryl Pace, Theda Lukito, Sylvia S Maratina, Puji B S Asih, Maria A Santana-Morales, Emily R Adams, Vera T Unwin, Christopher T Williams, Tao Chen, James Smedley, Duolao Wang, Brian Faragher, Richard N Price, Feiko O ter Kuile	10.1016/ S1473-3099(19)30156-2	2019	Indonesia	randomised controlled superiority trial	No	Cluster	Two islands in eastern Indonesia: Sumba island and Papua island	co-endemic for both P.falciparum and P.vivax. Sumba: low transmission Papua: moderate year-round transmission	Pregnant women who presented at the antenatal clinic between GW 16-30 excluding high-risk pregnancy, severe malaria upon presentation, history of antimalarial treatment at previous month, HIV +, family history of cardiac condition. All received LLIN.	1535	0		1535	1535	0.808469	0.834895	0.790015	3	34 weeks	42 weeks	RDT (First Response Malaria Ag pLDH–HRP2 Combo [I16FRC30]; Premier Medical Corporation, Nani Daman, India)	dihydroartemisinin (4 mg/kg per day) and piperaquine (18 mg/kg per day) (in 40 mg/320 mg tablets; Eurartesim, Sigma-Tau, Rome, Italy), Participants with a history of dihydroartemisinin– piperaquine intake in the previous 4 weeks received quinine–clindamycin (10 mg/kg twice daily for 7 days).	monthly screening and treatment during pregnancy	monthly administration of treatment regimen without screening (IPT)	Adjusted RR - Maternal peripheral or placental plasmodium infection at delivery (primary outcome)	PP	1.26582	0.826446	1.92308	0.28000000000000003		0.11799999999999999	9.7000000000000003E-2	Y	7
Efficacy and safety of intermittent preventive treatment and intermittent screening and treatment versus single screening and reatment with dihydroartemisinin–piperaquine for the control of malaria in pregnancy in Indonesia: a cluster-randomised, open-label, superiority trial	Rukhsana Ahmed, Jeanne R Poespoprodjo, Din Syafruddin, Carole Khairallah, Cheryl Pace, Theda Lukito, Sylvia S Maratina, Puji B S Asih, Maria A Santana-Morales, Emily R Adams, Vera T Unwin, Christopher T Williams, Tao Chen, James Smedley, Duolao Wang, Brian Faragher, Richard N Price, Feiko O ter Kuile	10.1016/ S1473-3099(19)30156-2	2019	Indonesia	randomised controlled superiority trial	No	Cluster	Two islands in eastern Indonesia: Sumba island and Papua island	co-endemic for both P.falciparum and P.vivax. Sumba: low transmission Papua: moderate year-round transmission	Pregnant women who presented at the antenatal clinic between GW 16-30 excluding high-risk pregnancy, severe malaria upon presentation, history of antimalarial treatment at previous month, HIV +, family history of cardiac condition. All received LLIN.	1535	0		1535	1535	0.808469	0.834895	0.790015	3	34 weeks	42 weeks	RDT (First Response Malaria Ag pLDH–HRP2 Combo [I16FRC30]; Premier Medical Corporation, Nani Daman, India)	dihydroartemisinin (4 mg/kg per day) and piperaquine (18 mg/kg per day) (in 40 mg/320 mg tablets; Eurartesim, Sigma-Tau, Rome, Italy), Participants with a history of dihydroartemisinin– piperaquine intake in the previous 4 weeks received quinine–clindamycin (10 mg/kg twice daily for 7 days).	monthly screening and treatment during pregnancy	monthly administration of treatment regimen without screening (IPT)	Adjusted RR - Maternal plasmodium infection during pregnancy† (cumulative risk)	PP	1.53846	0.980392	2.43902	0.06		0.151	0.104	Y	7
Efficacy and safety of intermittent preventive treatment and intermittent screening and treatment versus single screening and reatment with dihydroartemisinin–piperaquine for the control of malaria in pregnancy in Indonesia: a cluster-randomised, open-label, superiority trial	Rukhsana Ahmed, Jeanne R Poespoprodjo, Din Syafruddin, Carole Khairallah, Cheryl Pace, Theda Lukito, Sylvia S Maratina, Puji B S Asih, Maria A Santana-Morales, Emily R Adams, Vera T Unwin, Christopher T Williams, Tao Chen, James Smedley, Duolao Wang, Brian Faragher, Richard N Price, Feiko O ter Kuile	10.1016/ S1473-3099(19)30156-2	2019	Indonesia	randomised controlled superiority trial	No	Cluster	Two islands in eastern Indonesia: Sumba island and Papua island	co-endemic for both P.falciparum and P.vivax. Sumba: low transmission Papua: moderate year-round transmission	Pregnant women who presented at the antenatal clinic between GW 16-30 excluding high-risk pregnancy, severe malaria upon presentation, history of antimalarial treatment at previous month, HIV +, family history of cardiac condition. All received LLIN.	1535	0		1535	1535	0.808469	0.834895	0.790015	3	34 weeks	42 weeks	RDT (First Response Malaria Ag pLDH–HRP2 Combo [I16FRC30]; Premier Medical Corporation, Nani Daman, India)	dihydroartemisinin (4 mg/kg per day) and piperaquine (18 mg/kg per day) (in 40 mg/320 mg tablets; Eurartesim, Sigma-Tau, Rome, Italy), Participants with a history of dihydroartemisinin– piperaquine intake in the previous 4 weeks received quinine–clindamycin (10 mg/kg twice daily for 7 days).	monthly screening and treatment during pregnancy	monthly administration of treatment regimen without screening (IPT)	Adjusted RR - Maternal clinical malaria during pregnancy (cumulative risk)	PP	2.17391	0.515464	9.09091	0.28999999999999998		1.0999999999999999E-2	5.0000000000000001E-3	Y	7
Efficacy and safety of intermittent preventive treatment and intermittent screening and treatment versus single screening and reatment with dihydroartemisinin–piperaquine for the control of malaria in pregnancy in Indonesia: a cluster-randomised, open-label, superiority trial	Rukhsana Ahmed, Jeanne R Poespoprodjo, Din Syafruddin, Carole Khairallah, Cheryl Pace, Theda Lukito, Sylvia S Maratina, Puji B S Asih, Maria A Santana-Morales, Emily R Adams, Vera T Unwin, Christopher T Williams, Tao Chen, James Smedley, Duolao Wang, Brian Faragher, Richard N Price, Feiko O ter Kuile	10.1016/ S1473-3099(19)30156-2	2019	Indonesia	randomised controlled superiority trial	No	Cluster	Two islands in eastern Indonesia: Sumba island and Papua island	co-endemic for both P.falciparum and P.vivax. Sumba: low transmission Papua: moderate year-round transmission	Pregnant women who presented at the antenatal clinic between GW 16-30 excluding high-risk pregnancy, severe malaria upon presentation, history of antimalarial treatment at previous month, HIV +, family history of cardiac condition. All received LLIN.	1535	0		1535	1535	0.808469	0.834895	0.790015	3	34 weeks	42 weeks	RDT (First Response Malaria Ag pLDH–HRP2 Combo [I16FRC30]; Premier Medical Corporation, Nani Daman, India)	dihydroartemisinin (4 mg/kg per day) and piperaquine (18 mg/kg per day) (in 40 mg/320 mg tablets; Eurartesim, Sigma-Tau, Rome, Italy), Participants with a history of dihydroartemisinin– piperaquine intake in the previous 4 weeks received quinine–clindamycin (10 mg/kg twice daily for 7 days).	monthly screening and treatment during pregnancy	monthly administration of treatment regimen without screening (IPT)	Adjusted RR - Maternal peripheral patent plasmodium infection at delivery	PP						1.6E-2	0	Y	7
Efficacy and safety of intermittent preventive treatment and intermittent screening and treatment versus single screening and reatment with dihydroartemisinin–piperaquine for the control of malaria in pregnancy in Indonesia: a cluster-randomised, open-label, superiority trial	Rukhsana Ahmed, Jeanne R Poespoprodjo, Din Syafruddin, Carole Khairallah, Cheryl Pace, Theda Lukito, Sylvia S Maratina, Puji B S Asih, Maria A Santana-Morales, Emily R Adams, Vera T Unwin, Christopher T Williams, Tao Chen, James Smedley, Duolao Wang, Brian Faragher, Richard N Price, Feiko O ter Kuile	10.1016/ S1473-3099(19)30156-2	2019	Indonesia	randomised controlled superiority trial	No	Cluster	Two islands in eastern Indonesia: Sumba island and Papua island	co-endemic for both P.falciparum and P.vivax. Sumba: low transmission Papua: moderate year-round transmission	Pregnant women who presented at the antenatal clinic between GW 16-30 excluding high-risk pregnancy, severe malaria upon presentation, history of antimalarial treatment at previous month, HIV +, family history of cardiac condition. All received LLIN.	1535	0		1535	1535	0.808469	0.834895	0.790015	3	34 weeks	42 weeks	RDT (First Response Malaria Ag pLDH–HRP2 Combo [I16FRC30]; Premier Medical Corporation, Nani Daman, India)	dihydroartemisinin (4 mg/kg per day) and piperaquine (18 mg/kg per day) (in 40 mg/320 mg tablets; Eurartesim, Sigma-Tau, Rome, Italy), Participants with a history of dihydroartemisinin– piperaquine intake in the previous 4 weeks received quinine–clindamycin (10 mg/kg twice daily for 7 days).	monthly screening and treatment during pregnancy	monthly administration of treatment regimen without screening (IPT)	Adjusted RR - Maternal peripheral sub-patent plasmodium infection at delivery	PP	1.06383	0.60241	1.88679	0.83		3.1E-2	0.05	Y	7
Efficacy and safety of intermittent preventive treatment and intermittent screening and treatment versus single screening and reatment with dihydroartemisinin–piperaquine for the control of malaria in pregnancy in Indonesia: a cluster-randomised, open-label, superiority trial	Rukhsana Ahmed, Jeanne R Poespoprodjo, Din Syafruddin, Carole Khairallah, Cheryl Pace, Theda Lukito, Sylvia S Maratina, Puji B S Asih, Maria A Santana-Morales, Emily R Adams, Vera T Unwin, Christopher T Williams, Tao Chen, James Smedley, Duolao Wang, Brian Faragher, Richard N Price, Feiko O ter Kuile	10.1016/ S1473-3099(19)30156-2	2019	Indonesia	randomised controlled superiority trial	No	Cluster	Two islands in eastern Indonesia: Sumba island and Papua island	co-endemic for both P.falciparum and P.vivax. Sumba: low transmission Papua: moderate year-round transmission	Pregnant women who presented at the antenatal clinic between GW 16-30 excluding high-risk pregnancy, severe malaria upon presentation, history of antimalarial treatment at previous month, HIV +, family history of cardiac condition. All received LLIN.	1535	0		1535	1535	0.808469	0.834895	0.790015	3	34 weeks	42 weeks	RDT (First Response Malaria Ag pLDH–HRP2 Combo [I16FRC30]; Premier Medical Corporation, Nani Daman, India)	dihydroartemisinin (4 mg/kg per day) and piperaquine (18 mg/kg per day) (in 40 mg/320 mg tablets; Eurartesim, Sigma-Tau, Rome, Italy), Participants with a history of dihydroartemisinin– piperaquine intake in the previous 4 weeks received quinine–clindamycin (10 mg/kg twice daily for 7 days).	monthly screening and treatment during pregnancy	monthly administration of treatment regimen without screening (IPT)	Adjusted RR - Placental plasmodium infection	PP	1.66667	1.07527	2.5641	2.1299999999999999E-2		0.124	6.9000000000000006E-2	Y	7
Efficacy and safety of intermittent preventive treatment and intermittent screening and treatment versus single screening and reatment with dihydroartemisinin–piperaquine for the control of malaria in pregnancy in Indonesia: a cluster-randomised, open-label, superiority trial	Rukhsana Ahmed, Jeanne R Poespoprodjo, Din Syafruddin, Carole Khairallah, Cheryl Pace, Theda Lukito, Sylvia S Maratina, Puji B S Asih, Maria A Santana-Morales, Emily R Adams, Vera T Unwin, Christopher T Williams, Tao Chen, James Smedley, Duolao Wang, Brian Faragher, Richard N Price, Feiko O ter Kuile	10.1016/ S1473-3099(19)30156-2	2019	Indonesia	randomised controlled superiority trial	No	Cluster	Two islands in eastern Indonesia: Sumba island and Papua island	co-endemic for both P.falciparum and P.vivax. Sumba: low transmission Papua: moderate year-round transmission	Pregnant women who presented at the antenatal clinic between GW 16-30 excluding high-risk pregnancy, severe malaria upon presentation, history of antimalarial treatment at previous month, HIV +, family history of cardiac condition. All received LLIN.	696	0		696	696	0.826149	0.793872	0.860534	3	34 weeks	42 weeks	RDT (First Response Malaria Ag pLDH–HRP2 Combo [I16FRC30]; Premier Medical Corporation, Nani Daman, India)	dihydroartemisinin (4 mg/kg per day) and piperaquine (18 mg/kg per day) (in 40 mg/320 mg tablets; Eurartesim, Sigma-Tau, Rome, Italy), Participants with a history of dihydroartemisinin– piperaquine intake in the previous 4 weeks received quinine–clindamycin (10 mg/kg twice daily for 7 days).	monthly screening and treatment during pregnancy	Single test-and-treat at the first antenatal visit	Adjusted RR - Maternal peripheral or placental plasmodium infection - Sumba (low transmission) at delivery (primary outcome)	PP	0.4	0.2	0.79	8.8999999999999999E-3		6.6000000000000003E-2	0.17599999999999999	Y	7
Efficacy and safety of intermittent preventive treatment and intermittent screening and treatment versus single screening and reatment with dihydroartemisinin–piperaquine for the control of malaria in pregnancy in Indonesia: a cluster-randomised, open-label, superiority trial	Rukhsana Ahmed, Jeanne R Poespoprodjo, Din Syafruddin, Carole Khairallah, Cheryl Pace, Theda Lukito, Sylvia S Maratina, Puji B S Asih, Maria A Santana-Morales, Emily R Adams, Vera T Unwin, Christopher T Williams, Tao Chen, James Smedley, Duolao Wang, Brian Faragher, Richard N Price, Feiko O ter Kuile	10.1016/ S1473-3099(19)30156-2	2019	Indonesia	randomised controlled superiority trial	No	Cluster	Two islands in eastern Indonesia: Sumba island and Papua island	co-endemic for both P.falciparum and P.vivax. Sumba: low transmission Papua: moderate year-round transmission	Pregnant women who presented at the antenatal clinic between GW 16-30 excluding high-risk pregnancy, severe malaria upon presentation, history of antimalarial treatment at previous month, HIV +, family history of cardiac condition. All received LLIN.	696	0		696	696	0.826149	0.793872	0.860534	3	34 weeks	42 weeks	RDT (First Response Malaria Ag pLDH–HRP2 Combo [I16FRC30]; Premier Medical Corporation, Nani Daman, India)	dihydroartemisinin (4 mg/kg per day) and piperaquine (18 mg/kg per day) (in 40 mg/320 mg tablets; Eurartesim, Sigma-Tau, Rome, Italy), Participants with a history of dihydroartemisinin– piperaquine intake in the previous 4 weeks received quinine–clindamycin (10 mg/kg twice daily for 7 days).	monthly screening and treatment during pregnancy	monthly administration of treatment regimen without screening (IPT)	Adjusted RR - Maternal peripheral or placental plasmodium infection - Sumba (low transmission) at delivery (primary outcome)	PP	0.729927	0.33557	1.5873	0.43		6.6000000000000003E-2	9.1999999999999998E-2	Y	7
Efficacy and safety of intermittent preventive treatment and intermittent screening and treatment versus single screening and reatment with dihydroartemisinin–piperaquine for the control of malaria in pregnancy in Indonesia: a cluster-randomised, open-label, superiority trial	Rukhsana Ahmed, Jeanne R Poespoprodjo, Din Syafruddin, Carole Khairallah, Cheryl Pace, Theda Lukito, Sylvia S Maratina, Puji B S Asih, Maria A Santana-Morales, Emily R Adams, Vera T Unwin, Christopher T Williams, Tao Chen, James Smedley, Duolao Wang, Brian Faragher, Richard N Price, Feiko O ter Kuile	10.1016/ S1473-3099(19)30156-2	2019	Indonesia	randomised controlled superiority trial	No	Cluster	Two islands in eastern Indonesia: Sumba island and Papua island	co-endemic for both P.falciparum and P.vivax. Sumba: low transmission Papua: moderate year-round transmission	Pregnant women who presented at the antenatal clinic between GW 16-30 excluding high-risk pregnancy, severe malaria upon presentation, history of antimalarial treatment at previous month, HIV +, family history of cardiac condition. All received LLIN.	902	0		902	902	0.854767	0.864646	0.842752	3	34 weeks	42 weeks	RDT (First Response Malaria Ag pLDH–HRP2 Combo [I16FRC30]; Premier Medical Corporation, Nani Daman, India)	dihydroartemisinin (4 mg/kg per day) and piperaquine (18 mg/kg per day) (in 40 mg/320 mg tablets; Eurartesim, Sigma-Tau, Rome, Italy), Participants with a history of dihydroartemisinin– piperaquine intake in the previous 4 weeks received quinine–clindamycin (10 mg/kg twice daily for 7 days).	monthly screening and treatment during pregnancy	Single test-and-treat at the first antenatal visit	Adjusted RR - Maternal peripheral or placental plasmodium infection - Papua (moderate perennial transmission) at delivery (primary outcome)	ITT	0.87	0.67	1.14	0.31		0.158	0.218	Y	7
Efficacy and safety of intermittent preventive treatment and intermittent screening and treatment versus single screening and reatment with dihydroartemisinin–piperaquine for the control of malaria in pregnancy in Indonesia: a cluster-randomised, open-label, superiority trial	Rukhsana Ahmed, Jeanne R Poespoprodjo, Din Syafruddin, Carole Khairallah, Cheryl Pace, Theda Lukito, Sylvia S Maratina, Puji B S Asih, Maria A Santana-Morales, Emily R Adams, Vera T Unwin, Christopher T Williams, Tao Chen, James Smedley, Duolao Wang, Brian Faragher, Richard N Price, Feiko O ter Kuile	10.1016/ S1473-3099(19)30156-2	2019	Indonesia	randomised controlled superiority trial	No	Cluster	Two islands in eastern Indonesia: Sumba island and Papua island	co-endemic for both P.falciparum and P.vivax. Sumba: low transmission Papua: moderate year-round transmission	Pregnant women who presented at the antenatal clinic between GW 16-30 excluding high-risk pregnancy, severe malaria upon presentation, history of antimalarial treatment at previous month, HIV +, family history of cardiac condition. All received LLIN.	883	0		883	883	0.797118	0.864646	0.701031	3	34 weeks	42 weeks	RDT (First Response Malaria Ag pLDH–HRP2 Combo [I16FRC30]; Premier Medical Corporation, Nani Daman, India)	dihydroartemisinin (4 mg/kg per day) and piperaquine (18 mg/kg per day) (in 40 mg/320 mg tablets; Eurartesim, Sigma-Tau, Rome, Italy), Participants with a history of dihydroartemisinin– piperaquine intake in the previous 4 weeks received quinine–clindamycin (10 mg/kg twice daily for 7 days).	monthly screening and treatment during pregnancy	Single test-and-treat at the first antenatal visit	Adjusted RR - Maternal plasmodium infection during pregnancy- Papua (moderate perennial transmission) (cumulative risk)	ITT	0.91	0.5	1.66	0.75		0.155	0.221	Y	7
Efficacy and safety of intermittent preventive treatment and intermittent screening and treatment versus single screening and reatment with dihydroartemisinin–piperaquine for the control of malaria in pregnancy in Indonesia: a cluster-randomised, open-label, superiority trial	Rukhsana Ahmed, Jeanne R Poespoprodjo, Din Syafruddin, Carole Khairallah, Cheryl Pace, Theda Lukito, Sylvia S Maratina, Puji B S Asih, Maria A Santana-Morales, Emily R Adams, Vera T Unwin, Christopher T Williams, Tao Chen, James Smedley, Duolao Wang, Brian Faragher, Richard N Price, Feiko O ter Kuile	10.1016/ S1473-3099(19)30156-2	2019	Indonesia	randomised controlled superiority trial	No	Cluster	Two islands in eastern Indonesia: Sumba island and Papua island	co-endemic for both P.falciparum and P.vivax. Sumba: low transmission Papua: moderate year-round transmission	Pregnant women who presented at the antenatal clinic between GW 16-30 excluding high-risk pregnancy, severe malaria upon presentation, history of antimalarial treatment at previous month, HIV +, family history of cardiac condition. All received LLIN.	902	0		902	902	0.854767	0.864646	0.842752	3	34 weeks	42 weeks	RDT (First Response Malaria Ag pLDH–HRP2 Combo [I16FRC30]; Premier Medical Corporation, Nani Daman, India)	dihydroartemisinin (4 mg/kg per day) and piperaquine (18 mg/kg per day) (in 40 mg/320 mg tablets; Eurartesim, Sigma-Tau, Rome, Italy), Participants with a history of dihydroartemisinin– piperaquine intake in the previous 4 weeks received quinine–clindamycin (10 mg/kg twice daily for 7 days).	monthly screening and treatment during pregnancy	Single test-and-treat at the first antenatal visit	Adjusted RR - Maternal clinical malaria during pregnancy - Papua (moderate perennial transmission) (cumulative risk)	ITT	0.51	0.2	1.31	0.16		1.6E-2	3.5000000000000003E-2	Y	7
Efficacy and safety of intermittent preventive treatment and intermittent screening and treatment versus single screening and reatment with dihydroartemisinin–piperaquine for the control of malaria in pregnancy in Indonesia: a cluster-randomised, open-label, superiority trial	Rukhsana Ahmed, Jeanne R Poespoprodjo, Din Syafruddin, Carole Khairallah, Cheryl Pace, Theda Lukito, Sylvia S Maratina, Puji B S Asih, Maria A Santana-Morales, Emily R Adams, Vera T Unwin, Christopher T Williams, Tao Chen, James Smedley, Duolao Wang, Brian Faragher, Richard N Price, Feiko O ter Kuile	10.1016/ S1473-3099(19)30156-2	2019	Indonesia	randomised controlled superiority trial	No	Cluster	Two islands in eastern Indonesia: Sumba island and Papua island	co-endemic for both P.falciparum and P.vivax. Sumba: low transmission Papua: moderate year-round transmission	Pregnant women who presented at the antenatal clinic between GW 16-30 excluding high-risk pregnancy, severe malaria upon presentation, history of antimalarial treatment at previous month, HIV +, family history of cardiac condition. All received LLIN.	883	0		883	883	0.797118	0.864646	0.701031	3	34 weeks	42 weeks	RDT (First Response Malaria Ag pLDH–HRP2 Combo [I16FRC30]; Premier Medical Corporation, Nani Daman, India)	dihydroartemisinin (4 mg/kg per day) and piperaquine (18 mg/kg per day) (in 40 mg/320 mg tablets; Eurartesim, Sigma-Tau, Rome, Italy), Participants with a history of dihydroartemisinin– piperaquine intake in the previous 4 weeks received quinine–clindamycin (10 mg/kg twice daily for 7 days).	monthly screening and treatment during pregnancy	Single test-and-treat at the first antenatal visit	Adjusted RR - Maternal peripheral patent plasmodium infection - Papua (moderate perennial transmission) at delivery	ITT	0.81	0.36	1.86	0.63		2.4E-2	2.9000000000000001E-2	Y	7
Efficacy and safety of intermittent preventive treatment and intermittent screening and treatment versus single screening and reatment with dihydroartemisinin–piperaquine for the control of malaria in pregnancy in Indonesia: a cluster-randomised, open-label, superiority trial	Rukhsana Ahmed, Jeanne R Poespoprodjo, Din Syafruddin, Carole Khairallah, Cheryl Pace, Theda Lukito, Sylvia S Maratina, Puji B S Asih, Maria A Santana-Morales, Emily R Adams, Vera T Unwin, Christopher T Williams, Tao Chen, James Smedley, Duolao Wang, Brian Faragher, Richard N Price, Feiko O ter Kuile	10.1016/ S1473-3099(19)30156-2	2019	Indonesia	randomised controlled superiority trial	No	Cluster	Two islands in eastern Indonesia: Sumba island and Papua island	co-endemic for both P.falciparum and P.vivax. Sumba: low transmission Papua: moderate year-round transmission	Pregnant women who presented at the antenatal clinic between GW 16-30 excluding high-risk pregnancy, severe malaria upon presentation, history of antimalarial treatment at previous month, HIV +, family history of cardiac condition. All received LLIN.	902	0		902	902	0.854767	0.864646	0.842752	3	34 weeks	42 weeks	RDT (First Response Malaria Ag pLDH–HRP2 Combo [I16FRC30]; Premier Medical Corporation, Nani Daman, India)	dihydroartemisinin (4 mg/kg per day) and piperaquine (18 mg/kg per day) (in 40 mg/320 mg tablets; Eurartesim, Sigma-Tau, Rome, Italy), Participants with a history of dihydroartemisinin– piperaquine intake in the previous 4 weeks received quinine–clindamycin (10 mg/kg twice daily for 7 days).	monthly screening and treatment during pregnancy	Single test-and-treat at the first antenatal visit	Adjusted RR - Maternal peripheral sub-patent plasmodium infection - Papua (moderate perennial transmission) at delivery	ITT	1.31	0.9	1.91	0.16		5.8999999999999997E-2	7.4999999999999997E-2	Y	7
Efficacy and safety of intermittent preventive treatment and intermittent screening and treatment versus single screening and reatment with dihydroartemisinin–piperaquine for the control of malaria in pregnancy in Indonesia: a cluster-randomised, open-label, superiority trial	Rukhsana Ahmed, Jeanne R Poespoprodjo, Din Syafruddin, Carole Khairallah, Cheryl Pace, Theda Lukito, Sylvia S Maratina, Puji B S Asih, Maria A Santana-Morales, Emily R Adams, Vera T Unwin, Christopher T Williams, Tao Chen, James Smedley, Duolao Wang, Brian Faragher, Richard N Price, Feiko O ter Kuile	10.1016/ S1473-3099(19)30156-2	2019	Indonesia	randomised controlled superiority trial	No	Cluster	Two islands in eastern Indonesia: Sumba island and Papua island	co-endemic for both P.falciparum and P.vivax. Sumba: low transmission Papua: moderate year-round transmission	Pregnant women who presented at the antenatal clinic between GW 16-30 excluding high-risk pregnancy, severe malaria upon presentation, history of antimalarial treatment at previous month, HIV +, family history of cardiac condition. All received LLIN.	883	0		883	883	0.797118	0.864646	0.701031	3	34 weeks	42 weeks	RDT (First Response Malaria Ag pLDH–HRP2 Combo [I16FRC30]; Premier Medical Corporation, Nani Daman, India)	dihydroartemisinin (4 mg/kg per day) and piperaquine (18 mg/kg per day) (in 40 mg/320 mg tablets; Eurartesim, Sigma-Tau, Rome, Italy), Participants with a history of dihydroartemisinin– piperaquine intake in the previous 4 weeks received quinine–clindamycin (10 mg/kg twice daily for 7 days).	monthly screening and treatment during pregnancy	Single test-and-treat at the first antenatal visit	Adjusted RR - Placental plasmodium infection - Papua (moderate perennial transmission)	ITT	0.84	0.6	1.16	0.28000000000000003		0.17599999999999999	0.21099999999999999	Y	7
Efficacy and safety of intermittent preventive treatment and intermittent screening and treatment versus single screening and reatment with dihydroartemisinin–piperaquine for the control of malaria in pregnancy in Indonesia: a cluster-randomised, open-label, superiority trial	Rukhsana Ahmed, Jeanne R Poespoprodjo, Din Syafruddin, Carole Khairallah, Cheryl Pace, Theda Lukito, Sylvia S Maratina, Puji B S Asih, Maria A Santana-Morales, Emily R Adams, Vera T Unwin, Christopher T Williams, Tao Chen, James Smedley, Duolao Wang, Brian Faragher, Richard N Price, Feiko O ter Kuile	10.1016/ S1473-3099(19)30156-2	2019	Indonesia	randomised controlled superiority trial	No	Cluster	Two islands in eastern Indonesia: Sumba island and Papua island	co-endemic for both P.falciparum and P.vivax. Sumba: low transmission Papua: moderate year-round transmission	Pregnant women who presented at the antenatal clinic between GW 16-30 excluding high-risk pregnancy, severe malaria upon presentation, history of antimalarial treatment at previous month, HIV +, family history of cardiac condition. All received LLIN.	902	0		902	902	0.854767	0.864646	0.842752	3	34 weeks	42 weeks	RDT (First Response Malaria Ag pLDH–HRP2 Combo [I16FRC30]; Premier Medical Corporation, Nani Daman, India)	dihydroartemisinin (4 mg/kg per day) and piperaquine (18 mg/kg per day) (in 40 mg/320 mg tablets; Eurartesim, Sigma-Tau, Rome, Italy), Participants with a history of dihydroartemisinin– piperaquine intake in the previous 4 weeks received quinine–clindamycin (10 mg/kg twice daily for 7 days).	monthly screening and treatment during pregnancy	monthly administration of treatment regimen without screening (IPT)	Adjusted RR - Maternal peripheral or placental plasmodium infection - Papua (moderate perennial transmission) at delivery (primary outcome)	ITT	1.72414	0.990099	2.94118	0.06		0.158	0.10199999999999999	Y	7
[truncated: 11 more rows]
